# Supplementary material for: Incompatibility between two major innovations shaped the diversification of fish feeding mechanisms
Source: PLoS Biol. 2025 Jun 24;23(6):e3003225. doi: 10.1371/journal.pbio.3003225 (PMC12186908; doi:10.1371/journal.pbio.3003225)
Supplement: S1 Data — Data on tooth size and the proportions of body ram, jaw ram, and suction used during feeding for 161 species of ray-finned fishes. (CSV) [file pbio.3003225.s006.csv]

Tip_name	Family	Genus	Species	SL	J_width	UJ_length	geom_mean	tooth_length_mm	corrected_toothlength	body_ram	jaw_ram	suction	Feeding_state
Ctenolucius_hujeta	Ctenoluciidae	Ctenolucius	hujeta	87	4	17.6	18.2963294	0.327	0.017872437	0.998	0.001	0.001	0
Boulengerella_maculata	Ctenoluciidae	Boulengerella	maculata	143	6.7	28.2	30.00682067	0.453	0.015096568	0.998	0.001	0.001	0
Hydrolycus_armatus	Cynodontidae	Hydrolycus	armatus	93	5.7	18.6	21.44323225	4.764	0.222167999	0.998	0.001	0.001	0
Gymnothorax_griseus	Muraenidae	Gymnothorax	griseus	467	11.1	17.7	45.10289049	1.793	0.03975355	0.998	0.001	0.001	0
Chalceus_erythrurus	Chalceidae	Chalceus	erythrurus	72	6.5	6.4	14.4147996	1.356	0.094069986	0.988	0.001	0.011	0
Osteoglossum_bicirrhosum	Osteoglossidae	Osteoglossum	bicirrhosum	224	14.4	35.6	48.60565905	1.309	0.02693102	0.982	0.001	0.017	0
Acestrorhynchus_microlepis	Acestroryhnchidae	Acestrorynchus	microlepis	69	3.7	13.5	15.10525963	1.473	0.097515702	0.98	0.01	0.01	0
Xenentodon_cancila	Belonidae	Xenentodon	cancila	168	6.2	47	36.58190153	1.095	0.029932834	0.98	0.01	0.01	0
Hepsetus_odoe	Hepsetidae	Hepsetus	odoe	113	7.1	23.9	26.7656769	2.365	0.088359432	0.98	0.01	0.01	0
Metynnis_argenteus	Serrasalmidae	Metynnis	argenteus	86	6.9	4.9	14.27297617	1.595	0.111749644	0.978	0.001	0.021	0
Kyphosus_sectatrix	Kyphosidae	Kyphosus	sectatrix	131	9.801	8.265	21.97496444	2.25	0.102389244	0.964	0.017	0.019	0
Mormyrus_longirostris	Mormyridae	Mormyrus	longirostris	117	4.7	4.4	13.42493316	0.538	0.040074687	0.945	0.007	0.048	0
Trachinotus_blochii	Carangidae	Trachinotus	blochii	68	6.6	6.9	14.575853	0.247	0.016945835	0.94	0.044	0.016	0
Astatotilapia_burtoni	Cichlidae	Astatotilapia	burtoni	87	10.5	11.2	21.70911861	1.197	0.055138121	0.937	0.042	0.021	0
Zanclus_cornutus	Zanclidae	Zanclus	cornutus	69	2.1	2.241	6.87337566	3.125	0.454652874	0.933	0.021	0.046	0
Siganus_vulpinus	Siganidae	Siganus	vulpinus	80	3.25	3.567	9.751965416	0.809	0.082957636	0.923	0.056	0.021	0
Scarus_iseri	Labridae	Scarus	iseri	145	9.51	6.733	21.01772528	4.288	0.204018272	0.913	0.014	0.073	0
Microspathodon_chrysurus	Pomacentridae	Microspathodon	chrysurus	100	7.8	7.085	17.67983276	3.941	0.222909348	0.907	0.032	0.061	0
Pimelodus_pictus	Pimelodidae	Pimelodus	pictus	92	10	4.9	16.51941394	0.326	0.019734356	0.902	0.001	0.097	0
Bathybates_minor	Cichlidae	Bathybates	minor	123	7.6	15.8	24.5353315	1.827	0.074464044	0.901	0.079	0.02	0
Sphoeroides_spengleri	Tetraodontidae	Sphoeroides	spengleri	61	5.2	4.8	11.50424544	2.278	0.198013856	0.896	0.043	0.061	0
Sphyraena_barracuda	Sphyraenidae	Sphyraena	barracuda	108	8	14.4	23.17174523	1.218	0.052564017	0.883	0.047	0.07	0
Acreichthys_tomentosus	Monocanthidae	Acreichthys	tomentosus	69	3.5	4.529	10.30322424	2.978	0.289035736	0.876	0.047	0.077	0
Piaractus_brachypomus	Serrasalmidae	Piaractus	brachypomus	76	8.2	6.4	15.85875682	2.347	0.147993946	0.865	0.01	0.125	0
Rhamphochromis_longiceps	Cichlidae	Rhamphochromis	longiceps	95	7.1	9.2	18.37623744	1.362	0.074117458	0.865	0.059	0.076	0
Megalops_cyprinoides	Megalopidae	Megalops	cyprinoides	74	7.2	11.2	18.13819554	0.151	0.008324974	0.862697448	0.015795869	0.121506683	0
Plectropomus_laevis	Serranidae	Plectropomus	laevis	71	7	10.8	17.50894781	0.647	0.036952535	0.862	0.137	0.001	0
Zebrasoma_flavescens	Acanthuridae	Zebrasoma	flavescens	71	4.1	4.6	11.02215919	1.266	0.114859528	0.847	0.086	0.067	0
Leporinus_fasciatus	Anostomidae	Leporinus	fasciatus	63	2.9	2.5	7.701219799	1.653	0.214641322	0.846	0.018	0.136	0
Melanotaenia_goldiei	Melanotaeniidae	Melanotaenia	goldiei	75	5	6.1	13.17610461	0.305	0.023147964	0.837209302	0.023255814	0.139534884	0
Lepidiolamprologus_mimicus	Cichlidae	Lepidiolamprologus	mimicus	116	11.7	15.1	27.36572338	2.175	0.079478988	0.836	0.06	0.104	0
Exodon_paradoxus	Characidae	Exodon	paradoxus	51	4.8	4.9	10.62516862	0.692	0.065128378	0.832116788	0.065693431	0.102189781	0
Gymnocorymbus_ternetzi	Characidae	Gymnocorymbus	ternetzi	51	3.8	4.2	9.336863744	0.498	0.053336968	0.831	0.01	0.159	0
Chilotilapia_rhoadesii	Cichlidae	Chilotilapia	rhoadesii	57	4.1	3.6	9.44032772	0.85	0.090039247	0.817337461	0.092879257	0.089783282	0
Canthigaster_bennetti	Tetraodontidae	Canthigaster	bennetti	65	4.7	3.467	10.19346146	4.851	0.475893299	0.814	0.047	0.139	0
Limnochromis_abeelei	Cichlidae	Limnochromis	abeelei	156	21.7	18.4	39.64003705	1.796	0.045307728	0.813	0.117	0.07	0
Xenotilapia_leptura	Cichlidae	Xenotilapia	leptura	76	6.5	4.7	13.24163469	0.663	0.050069347	0.807	0.125	0.068	0
Haplochromis_rufocaudalis	Cichlidae	Neochromis	rufocaudalis	81	8.1	6.4	16.13305709	0.927	0.057459662	0.801	0.114	0.085	0
Paraplesiops_poweri	Plesiopidae	Paraplesiops	poweri	91	12.6	16.9	26.85960041	0.604	0.022487304	0.796875	0.125	0.078125	0
Lepidiolamprologus_kamambae	Cichlidae	Lepidiolamprologus	nkambe	56	6.5	6.8	13.52706049	0.782	0.057810047	0.793	0.127	0.08	0
Stegastes_fuscus	Pomacentridae	Stegastes	fuscus	73	5.6	5.1	12.77498369	1.034	0.080939438	0.786666667	0.146666667	0.066666667	0
Chalinochromis_brichardi	Cichlidae	Chalinochromis	brichardi	101	10.3	7.5	19.83383156	1.851	0.093325387	0.777	0.185	0.038	0
Acanthurus_lineatus	Acanthuridae	Acanthurus	lineatus	64	4.2	3.1	9.41015953	1.063	0.112963016	0.776	0.088	0.136	0
Lepidiolamprologus_elongatus	Cichlidae	Lepidiolamprologus	elongatus	139	17.2	18	35.04332051	2.292	0.065404761	0.772	0.173	0.055	0
Orthochromis_stormsi	Cichlidae	Orthochromis	stormsi	109	15.8	13.9	28.82036401	1.56	0.054128393	0.76	0.152	0.088	0
Terapon_jarbua	Terapontidae	Terapon	jarbua	53	5.7	5.9	12.12460444	0.647	0.053362566	0.756	0.114	0.13	0
Chromis_viridis	Pomacentridae	Chromis	viridis	63	5	5.9	12.29478264	0.356	0.028955372	0.756	0.177	0.067	0
Simochromis_babaulti	Cichlidae	Simochromis	babaulti	44	3.9	2.9	7.924498006	0.844	0.106505169	0.753	0.066	0.181	0
Distichodus_sexfasciatus	Distichodontidae	Distichodus	sexfasciatus	41	1.7	1.6	4.813388547	0.662	0.137533048	0.75	0.1625	0.0875	0
Julidochromis_dickfeldi	Cichlidae	Julidochromis	dickfeldi	57	4.7	4.4	10.56351524	1.218	0.115302527	0.744	0.137	0.119	0
Serranus_tigrinus	Serranidae	Serranus	tigrinus	76	8.4	8.4	17.50346598	0.685	0.039135106	0.741	0.201	0.058	0
Scatophagus_argus	Scatophagidae	Scatophagus	argus	65	6.9	4.6	12.73034264	0.896	0.070383023	0.739	0.082	0.179	0
Tyrannochromis_nigriventer	Cichlidae	Tyrannochromis	nigriventer	118	11.6	16.5	28.26666988	1.277	0.045176882	0.736	0.093	0.171	0
Butis_butis	Butidae	Butis	butis	68	5.9	9.4	15.56549463	0.497	0.031929599	0.732	0.099	0.169	0
Paratilapia_polleni	Cichlidae	Paratilapia	polleni	90	12.2	13.9	24.80498946	1.148	0.046281011	0.720511331	0.209761766	0.069726903	0
Paracirrhites_arcatus	Cirrhitidae	Paracirrhites	arcatus	54	4.5	7.5	12.21487927	0.567	0.046418797	0.719	0.057	0.224	0
Leptobarbus_hoevenii	Cyprinidae	Leptobarbus	hoevenii	92	6.4	6.9	15.95654877	0	0	0.715	0.22	0.065	0
Dimidiochromis_compressiceps	Cichlidae	Dimidiochromis	compressiceps	73	6.4	6.8	14.70067407	0.951	0.064690911	0.713	0.114	0.173	0
Nimbochromis_venustus	Cichlidae	Nimbochromis	venustus	49	4.3	3.9	9.366479369	0.541	0.057759162	0.712707182	0.209944751	0.077348066	0
Pseudobalistes_fuscus	Balistidae	Pseudobalistes	fuscus	111	6.4	9.8	19.09456092	5.837	0.305689145	0.712	0.104	0.184	0
Herichthys_minckleyi	Cichlidae	Herichthys	minckleyi	94	9.3	10.4	20.87123015	1.496	0.071677615	0.711442786	0.194029851	0.094527363	0
Poecilia_latipinna	Poeciliidae	Poecilia	latipinna	50	5	2.4	8.434326653	0.185	0.021934175	0.710144928	0.260869565	0.028985507	0
Copadichromis_borleyi	Cichlidae	Copadichromis	borleyi	65	5.3	5.9	12.66719373	0.593	0.046813842	0.70464135	0.202531646	0.092827004	0
Labeotropheus_trewavasae	Cichlidae	Labeotropheus	trewavasae	100	11.3	8	20.83160875	0.812	0.038979227	0.701754386	0.204678363	0.093567251	0
Crenicichla_regani	Cichlidae	Crenicichla	regani	120	12.7	12.7	26.8490895	0.881	0.032813031	0.699	0.165	0.136	0
Paraneetroplus_gibbiceps	Cichlidae	Paraneetroplus	gibbiceps	71	4.7	3.8	10.82380438	1.064	0.098301851	0.692	0.187	0.121	0
Haplochromis_orthostoma	Cichlidae	Pyxichromis	orthostoma	112	10.5	16	26.59759904	1.026	0.03857491	0.692	0.239	0.069	0
Ecsenius_midas	Blennidae	Ecsenius	midas	88	3.8	3.753	10.78652641	2.305	0.213692519	0.691	0.119	0.19	0
Teleogramma_brichardi	Cichlidae	Teleogramma	brichardi	82	5.8	6.8	14.78825462	1.023	0.069176521	0.69	0.217	0.093	0
Liopropoma_rubre	Serranidae	Liopropoma	rubre	41	4.3	5	9.588281419	0.27	0.028159374	0.68503937	0.157480315	0.157480315	0
Greenwoodochromis_bellcrossi	Cichlidae	Greenwoodochromis	bellcrossi	147	13.5	18.7	33.35525281	1.111	0.033308097	0.68	0.184	0.136	0
Perissodus_microlepis	Cichlidae	Perissodus	microlepis	72	7.1	8.2	16.12383081	0.441	0.02735082	0.679347826	0.222826087	0.097826087	0
Epinephelus_ongus	Serranidae	Epinephelus	ongus	91	9.9	12	22.1115546	0.849	0.038396215	0.674157303	0.262172285	0.063670412	0
Dormitator_latifrons	Eleotridae	Dormitator	lebretonsis	88	8.7	6.8	17.3315317	0.547	0.031560973	0.67	0.213	0.117	0
Hydrocynus_vittatus	Alestidae	Hydrocynus	vittatus	104	7.2	8.5	18.53225442	2.403	0.129665822	0.666666667	0.203252033	0.130081301	0
Glossamia_aprion	Apogonidae	Glossamia	aprion	66	9.5	12.4	19.81054433	0.27	0.013629106	0.666	0.168	0.166	0
Cichlasoma_bocourti	Cichlidae	Cincelichthys	bocourti	40	3.2	2.5	6.839903787	0.673	0.098393197	0.663265306	0.224489796	0.112244898	0
Cephalopholis_miniata	Serranidae	Cephalopholis	miniata	86	7.5	11.405	19.4484503	1.754	0.090187134	0.662	0.189	0.149	0
Gnathochromis_pfefferi	Cichlidae	Gnathochromis	pfefferi	80	5	8.3	14.91807185	0.758	0.050810856	0.651	0.256	0.093	0
Ectodus_descampsii	Cichlidae	Ectodus	descampsii	87	6.3	7.3	15.87550518	0.695	0.043778134	0.647	0.221	0.132	0
Buccochromis_nototaenia	Cichlidae	Buccochromis	nototaenia	63	5.9	5.7	12.84367001	0.597	0.046482041	0.646145313	0.209650582	0.144204104	0
Astatoreochromis_alluaudi	Cichlidae	Astatoreochromis	alluaudi	61	6.4	6.8	13.8464861	0.851	0.061459636	0.637	0.161	0.202	0
Rhinecanthus_rectangulus	Balistidae	Rhinecanthus	rectangulus	55	3.8	2.9	8.462813328	2.3	0.271777234	0.636	0.09	0.274	0
Lepomis_gibbosus	Centrarchidae	Lepomis	gibbosus	129	10.4	12.7	25.73212131	1.15	0.044691224	0.634	0.28	0.086	0
Haplochromis_paropius	Cichlidae	Enterochromis	paropius	42	3.8	3.5	8.235696059	0.493	0.059861364	0.631	0.237	0.132	0
Stigmatogobius_pleurostigma	Gobiidae	Stigmatogobius	pleurostigma	51	6.2	6.4	12.64874042	0.5	0.039529628	0.62	0.193	0.187	0
Aristochromis_christyi	Cichlidae	Aristochromis	christyi	62	7	8	15.14234856	0.328	0.021661105	0.611285266	0.288401254	0.10031348	0
Cichlasoma_salvini	Cichlidae	Trichromis	salvini	55	4.3	5.3	10.78207475	0.956	0.088665681	0.604938272	0.312757202	0.082304527	0
Hypoplectrus_puella	Serranidae	Hypoplectrus	puella	109	12.2	19.7	29.69961719	0.749	0.02521918	0.601583113	0.269129288	0.129287599	0
Chaetodon_lunula	Chaetodontidae	Chaetodon	lunula	64	2.9	2.618	7.861689213	1.871	0.237989566	0.589	0.193	0.218	0
Caquetaia_kraussii	Cichlidae	Caquetaia	kraussii	79	7.8	7.4	16.58254322	1.248	0.075259867	0.588957055	0.306748466	0.104294479	0
Hemichromis_elongatus	Cichlidae	Hemichromis	elongatus	91	9.5	10.1	20.59185432	1.283	0.062306191	0.586	0.298	0.116	0
Parupeneus_cyclostomus	Mullidae	Parupeneus	cyclostomus	152	16.8	15.9	34.37030067	0.741	0.021559311	0.583333333	0.288461538	0.128205128	0
Labidochromis_caeruleus	Cichlidae	Labidochromis	caeruleus	63	5.4	5.2	12.09425769	1.117	0.09235788	0.582733813	0.330935252	0.086330935	0
Mastacembelus_armatus	Mastecembelidae	Mastacembelus	armatus	163	3.6	5.8	15.04201554	0.125	0.008310057	0.577	0.001	0.422	0
Chaenopsis_alepidota	Chaenopsidae	Chaenopsis	alepidota	70	2.7	10.4	12.52655687	0.357	0.028499451	0.566666667	0.05	0.383333333	0
Parachromis_dovii	Cichlidae	Parachromis	dovii	65	7.3	6.8	14.77684473	1.095	0.074102423	0.565	0.344	0.091	0
Haplochromis_gowersii	Cichlidae	Harpagochromis	orange rock hunter	131	16.4	17.8	33.69083039	1.467	0.043543005	0.564	0.291	0.145	0
Chromis_cyanea	Pomacentridae	Chromis	cyanea	44	3.1	3.9	8.102635935	0.222	0.027398491	0.563829787	0.335106383	0.10106383	0
Neolissochilus_stracheyi	Cyprinidae	Neolissochilus	stracheyi	69	5.7	5.8	13.16388198	0	0	0.551	0.377	0.072	0
Ptereleotris_evides	Microdesmidae	Ptereleotris	evides	86	3.9	5.2	12.03710736	0.6	0.049845863	0.548672566	0.389380531	0.061946903	0
Hemiodus_gracilis	Hemiodontidae	Hemiodus	gracilis	67	2.7	3.1	8.246444749	0.332	0.040259774	0.534	0.01	0.456	0
Aplocheilus_lineatus	Aplocheilidae	Aplocheilus	lineatus	46	6.4	3.9	10.47130487	0.164	0.015661849	0.524	0.263	0.213	0
Tropheus_moorii	Cichlidae	Tropheus	moorii	82	12.1	7.4	19.43615322	1.116	0.057418769	0.52	0.306666667	0.173333333	0
Osphronemus_laticlavius	Osphronemidae	Osphronemus	laticlavius	94	7.6	7.3	17.34155757	0.963	0.055531344	0.52	0.32	0.16	0
Hoplolatilus_purpureus	Malacanthidae	Hoplolatilus	purpureus	82	4.41	5.358	12.46670598	0.694	0.055668274	0.507	0.194	0.299	0
Oxyeleotris_marmorata	Butidae	Oxyeleotris	marmorata	83	11.7	10.2	21.47606495	0.473	0.022024519	0.507	0.277	0.216	0
Cephalopholis_urodeta	Serranidae	Cephalopholis	urodeta	74.87	17.12	11.425	24.46560356	2.099	0.085793919	0.505	0.342	0.153	0
Limnotilapia_dardennii	Cichlidae	Limnotilapia	dardennii	161	12.3	13.4	29.8271617	1.888	0.063298011	0.5	0.275	0.225	0
Haplochromis_pundamilia	Cichlidae	Pundamilia	pundamilia	56	5.1	6.1	12.03268865	0.765	0.063576813	0.498	0.213	0.289	0
Trematocara_variabile	Cichlidae	Trematocara	variabile	46	3.5	4.4	8.914415052	0.191	0.021425971	0.490463215	0.268846503	0.240690282	0
Boulengerochromis_microlepis	Cichlidae	Boulengerochromis	microlepis	89	7.3	8.8	17.88127626	0.652	0.036462722	0.484	0.24	0.276	0
Myaka_myaka	Cichlidae	Myaka	myaka	37	2.9	2.4	6.362146343	0.373	0.058628013	0.472222222	0.333333333	0.194444444	0
Heros_severus	Cichlidae	Heros	severus	34	2.3	2.4	5.72540217	0.552	0.096412441	0.472	0.325	0.203	0
Parambassis_gulliveri	Ambassidae	Parambassis	gulliveri	67	5.9	8.9	15.20917325	0.318	0.020908434	0.467	0.227	0.306	0
Pseudanthias_dispar	Serranidae	Pseudanthias	dispar	57	4.4	7	12.06355173	0.73	0.060512859	0.457	0.352	0.191	0
Abudefduf_saxatilis	Pomacentridae	Abudefduf	saxatilis	81	7.4	3.929	13.30453159	1.07	0.080423726	0.454	0.269	0.277	0
Petenia_splendida	Cichlidae	Petenia	splendida	49	5.4	5.2	11.12237997	0.134	0.012047781	0.450980392	0.37254902	0.176470588	0
Cyprichromis_leptosoma	Cichlidae	Cyprichromis	leptosoma	75	4.1	6.3	12.46604116	0.538	0.043157246	0.442	0.467	0.091	1
Hypsypops_rubicundus	Pomacentridae	Hypsypops	rubicundus	92	7.4	7.2	16.98702586	1.462	0.086065684	0.438596491	0.333333333	0.228070175	0
Serranus_annularis	Serranidae	Serranus	annularis	43	4.1	5.2	9.714457486	0.486	0.050028527	0.437	0.374	0.189	0
Gasterosteus_aculeatus	Gasterosteidae	Gasterosteus	aculeatus	50	1.6	3.5	6.54213262	0.43	0.065727802	0.43220339	0.305084746	0.262711864	0
Parachromis_managuensis	Cichlidae	Parachromis	managuensis	89	8.9	9.3	19.45752755	1.174	0.060336546	0.422442244	0.475247525	0.102310231	1
Altolamprologus_compressiceps	Cichlidae	Altolamprologus	compressiceps	96	6.1	13.6	19.97008862	1.386	0.069403798	0.41	0.482	0.108	1
Pterois_volitans	Scorpaenidae	Pterois	volitans	77	7.6	11	18.60225818	0.185	0.009945029	0.394366197	0.401408451	0.204225352	1
Chelmon_rostratus	Chaetodontidae	Chelmon	rostratus	90	4.19	12.131	16.60036785	0.51	0.030722211	0.39	0.4	0.21	1
Cirrhitus_pinnulatus	Cirrhitidae	Cirrhitus	pinnulatus	78	11.9	11.5	22.01809806	1.073	0.048732638	0.383	0.234	0.383	0
Oxycirrhites_typus	Cirrhitidae	Oxycirrhites	typus	64	2.1	9.4	10.81041519	0.168	0.015540569	0.37628866	0.363402062	0.260309278	0
Astronotus_ocellatus	Cichlidae	Astronotus	ocellatus	69	6.8	8	15.54113251	0.758	0.048773794	0.376237624	0.336633663	0.287128713	0
Chilodus_punctatus	Chilodontidae	Chilodus	punctatus	48	3.7	2.5	7.628883626	0.357	0.046795838	0.364	0.202	0.434	0
Nemateleotris_magnifica	Microdesmidae	Nemateleotris	magnifica	52	3.2	3.7	8.507168117	0.424	0.049840322	0.360902256	0.353383459	0.285714286	0
Rypticus_maculatus	Serranidae	Rypticus	maculatus	79	8	11.8	19.53738172	0.48	0.024568287	0.359	0.269	0.372	0
Charax_gibbosus	Characidae	Charax	gibbosus	54	5.2	4.7	10.96894824	0.329	0.02999376	0.35483871	0.112903226	0.532258065	0
Lepomis_macrochirus	Centrarchidae	Lepomis	macrochirus	95	7.1	8.1	17.61255346	0.516	0.029297285	0.354	0.442	0.204	1
Limnochromis_auritus	Cichlidae	Limnochromis	auritus	78	7.6	8.3	17.00834654	0.7	0.041156264	0.346	0.266	0.388	0
Pterocaesio_pisang	Caesionidae	Pterocaesio	pisang	50	3	4.8	8.962809493	0.132	0.014727525	0.334	0.502	0.164	1
Etroplus_maculatus	Cichlidae	Etroplus	maculatus	58	4.6	4.8	10.85947978	0.909	0.083705667	0.32967033	0.406593407	0.263736264	1
Cromileptes_altivelis	Serranidae	Cromileptes	altivelis	90	10.1	10.8	21.41226188	0.58	0.027087283	0.301886792	0.251572327	0.446540881	0
Maylandia_callainos	Cichlidae	Maylandia	callainos	69	8.2	6.5	15.43566815	1.25	0.080981269	0.285714286	0.350649351	0.363636364	1
Xenotilapia_rotundiventralis	Cichlidae	Xenotilapia	rotundiventralis	55	2.3	6.7	9.463572409	0.294	0.031066492	0.278	0.326	0.396	1
Lates_niloticus	Centropomidae	Lates	niloticus	106	9.2	15.8	24.88381286	0.147	0.005907455	0.275	0.502	0.223	1
Epibulus_insidiator	Labridae	Epibulus	insidiator	84	3.9	13.8	16.53513176	0.585	0.035379216	0.275	0.669	0.056122449	1
Paranthias_furcifer	Serranidae	Paranthias	furcifer	72	5.6	8.6	15.13583292	0.514	0.033959149	0.271428571	0.442857143	0.285714286	1
Pelvicachromis_pulcher	Cichlidae	Pelvicachromis	pulcher	57	4.7	4	10.23318679	0.594	0.058046434	0.259259259	0.462962963	0.277777778	1
Coris_formosa	Labridae	Coris	formosa	86	5.3	3.807	12.01671421	1.328	0.110512739	0.254	0.377	0.369	1
Plesiops_coeruleolineatus	Plesiopidae	Plesiops	coeruleolineatus	77	10	12.7	21.38445314	0.491	0.022960606	0.242	0.532	0.226	1
Antennarius_commerson	Antennaridae	Antennarius	commerson	79	18.8	17	29.33670186	0.543	0.018509238	0.237037037	0.6	0.162962963	1
Sorubim_lima	Pimelodidae	Sorubim	lima	110	11.8	21.7	30.42599635	0.146	0.004798528	0.211	0.017	0.772	0
Ptereleotris_microlepis	Microdesmidae	Ptereleotris	microlepis	78	3.4	4.3	10.44753878	0.579	0.055419751	0.209677419	0.620967742	0.169354839	1
Monocirrhus_polyacanthus	Polycentridae	Monocirrhus	polyacanthus	66	4.3	12.1	15.08687367	0.153	0.010141266	0.182	0.596	0.222	1
Emmelichthyops_atlanticus	Haemulidae	Emmelichthyops	atlanticus	72	4.5	4.8	11.58587262	0	0	0.181	0.678	0.141	1
Datnioides_microlepis	Datnioididae	Datnioides	microlepis	111	10.9	16.8	27.29100859	0.549	0.020116516	0.178	0.549	0.273	1
Dactylopus_dactylopus	Callionymidae	Dactylopus	dactylopus	47	3.5	2.7	7.629742638	0.339	0.044431381	0.175	0.611	0.214	1
Haemulon_vittatum	Haemulidae	Haemulon	vittatum	47	2.5	3.9	7.709641041	0	0	0.161	0.545	0.294	1
Geophagus_abalios	Cichlidae	Geophagus	abalios	51	4.1	3.5	9.011713144	0.174	0.019308204	0.157407407	0.555555556	0.287037037	1
Synanceia_verrucosa	Scorpaenidae	Synanceia	verrucosa	177	28.4	28.1	52.0794004	0.322	0.006182867	0.148	0.676	0.176	1
Odontanthias_borbonius	Serranidae	Odontanthias	borbonius	80	11.3	12.1	22.19820888	0.971	0.043742268	0.120879121	0.428571429	0.450549451	1
Opsanus_beta	Batrachoididae	Opsanus	beta	127	28.9	22.5	43.54731277	0.692	0.015890762	0.104	0.545	0.351	1
Pterophyllum_scalare	Cichlidae	Pterophyllum	scalare	71	5.3	6.8	13.67774104	0.551	0.04028443	0.083	0.532	0.385	1
Inimicus_didactylus	Scorpaenidae	Inimicus	didactylus	46	6.7	5.4	11.8506489	0.35	0.029534248	0.059	0.683	0.258	1
Aulostomus_maculatus	Aulostomidae	Aulostomus	maculatus	277	6.4	9.8	25.89973216	0.1	0.003861044	0.021	0.938	0.041	1
Protopterus_annectens	Protopteridae	Protopterus	annectens	382	25	20.9	58.44085385	5.5	0.094112246	0.02	0.002	0.978	0
