# Supplementary material for: Incompatibility between two major innovations shaped the diversification of fish feeding mechanisms
Source: PLoS Biol. 2025 Jun 24;23(6):e3003225. doi: 10.1371/journal.pbio.3003225 (PMC12186908; doi:10.1371/journal.pbio.3003225)
Supplement: S2 Data — (NEXUS) [file pbio.3003225.s007.nexus]

(((((((((((((((((((((((((((((((Copadichromis_borleyi:0.300767,Dimidiochromis_compressiceps:0.300767):1.39835,(Chilotilapia_rhoadesii:0.624692,Labidochromis_caeruleus:0.624692):1.074425):0.132565,Nimbochromis_venustus:1.831682):0.00922,Aristochromis_christyi:1.840902):0.22963,Tyrannochromis_nigriventer:2.070532):1.269046,(Labeotropheus_trewavasae:3.316064,Lepidiolamprologus_kamambae:3.316064):0.023514):0.285623,Rhamphochromis_longiceps:3.6252):4.743188,(Haplochromis_rufocaudalis:7.832288,Astatotilapia_burtoni:7.832288):0.536101):1.753227,(((Simochromis_babaulti:4.074697,Limnotilapia_dardennii:4.074697):0.339065,Gnathochromis_pfefferi:4.413762):3.500956,Tropheus_moorii:7.914718):2.206898):1.077229,Astatoreochromis_alluaudi:11.198845):0.629332,Orthochromis_stormsi:11.828177):3.545702,((Perissodus_microlepis:10.515893,Cyprichromis_leptosoma:10.515893):2.705198,(Limnochromis_auritus:7.630045,(Greenwoodochromis_bellcrossi:4.228112,Limnochromis_abeelei:4.228111):3.401934):5.591046):2.152788):2.201346,((Xenotilapia_leptura:7.648765,Xenotilapia_rotundiventralis:7.648765):3.500753,(Haplochromis_pundamilia:1.276812,Ectodus_descampsii:1.276812):9.872705):6.425707):6.152784,((Chalinochromis_brichardi:1.935511,Julidochromis_dickfeldi:1.935511):8.709592,((Lepidiolamprologus_elongatus:4.402718,Lepidiolamprologus_mimicus:4.402718):0.50457,Altolamprologus_compressiceps:4.907288):5.737815):13.082906):2.423257,((Bathybates_minor:22.183221,Trematocara_variabile:22.183222):3.246387,Boulengerochromis_microlepis:25.429608):0.721658):1.624549,Haplochromis_gowersii:27.775814):2.304083,(Haplochromis_orthostoma:18.539322,(Haplochromis_paropius:0.937827,Myaka_myaka:0.937827):17.601495):11.540576):10.587392,Hemichromis_elongatus:40.66729):2.49021,(Pelvicachromis_pulcher:39.271785,Teleogramma_brichardi:39.271784):3.885715):24.580242,((((((((((Cichlasoma_bocourti:9.007889,Paraneetroplus_gibbiceps:9.007889):1.019185,Herichthys_minckleyi:10.027074):4.638737,Cichlasoma_salvini:14.665811):2.918294,Maylandia_callainos:17.584105):0.810102,(((Buccochromis_nototaenia:11.035908,(Parachromis_dovii:5.302449,Parachromis_managuensis:5.302449):5.733459):1.471604,Petenia_splendida:12.507512):3.661566,Caquetaia_kraussii:16.169078):2.225129):4.506135,Heros_severus:22.900342):5.806393,Pterophyllum_scalare:28.706735):14.944754,(Crenicichla_regani:40.097009,Geophagus_abalios:40.097009):3.55448):2.372081,Astronotus_ocellatus:46.02357):12.826871,(Paratilapia_polleni:51.305666,Etroplus_maculatus:51.305666):7.544775):8.887301):35.852676,Monocirrhus_polyacanthus:103.590418):1.318234,(((Poecilia_latipinna:91.409231,Aplocheilus_lineatus:91.409231):5.954273,Xenentodon_cancila:97.363504):1.236257,Melanotaenia_goldiei:98.599761):6.308891):1.182668,(((Chaenopsis_alepidota:54.254182,Ecsenius_midas:54.254182):11.815274,(Plesiops_coeruleolineatus:56.531187,Paraplesiops_poweri:56.531186):9.53827):2.380998,(((Chromis_viridis:36.603387,Chromis_cyanea:36.603387):8.462078,Abudefduf_saxatilis:45.065465):3.65332,((Hypsypops_rubicundus:23.882252,Microspathodon_chrysurus:23.882252):9.186091,Stegastes_fuscus:33.068343):15.650442):19.731669):37.640866):1.568745,Parambassis_gulliveri:107.660066):5.565751,((Osphronemus_laticlavius:94.893883,Mastacembelus_armatus:94.893883):13.184223,(Sphyraena_barracuda:82.733741,(Trachinotus_blochii:78.816723,Lates_niloticus:78.816722):3.917018):25.344365):5.14771):1.161156,(((((((Ptereleotris_evides:23.828181,Ptereleotris_microlepis:23.828181):21.516564,Nemateleotris_magnifica:45.344744):19.354958,Stigmatogobius_pleurostigma:64.699703):6.553895,(Oxyeleotris_marmorata:68.47471,Butis_butis:68.47471):2.778888):2.58801,Dormitator_latifrons:73.841609):25.733691,Glossamia_aprion:99.575299):11.781977,(Aulostomus_maculatus:101.717644,(Dactylopus_dactylopus:87.527549,Parupeneus_cyclostomus:87.52755):14.190094):9.639632):3.029696):1.695324,((((((((Gasterosteus_aculeatus:79.479958,(Pterois_volitans:75.85098,(Inimicus_didactylus:28.874891,Synanceia_verrucosa:28.874892):46.976088):3.628978):5.028489,(((((Serranus_annularis:28.512023,(Epinephelus_ongus:18.214503,Cromileptes_altivelis:18.214503):10.29752):15.073916,((Cephalopholis_urodeta:14.190128,Cephalopholis_miniata:14.190128):16.112424,Paranthias_furcifer:30.302552):13.283387):18.672735,Plectropomus_laevis:62.258674):10.408358,(Liopropoma_rubre:65.911556,Rypticus_maculatus:65.911557):6.755476):7.364462,(Odontanthias_borbonius:74.854088,((Hypoplectrus_puella:40.957107,Serranus_tigrinus:40.957107):2.739684,Pseudanthias_dispar:43.696791):31.157297):5.177406):4.476953):7.519931,((Kyphosus_sectatrix:56.677878,Terapon_jarbua:56.677878):26.223422,(((Cirrhitus_pinnulatus:4.46773,Oxycirrhites_typus:4.46773):35.029428,Paracirrhites_arcatus:39.497158):38.196131,(Lepomis_gibbosus:20.185524,Lepomis_macrochirus:20.185524):57.507765):5.208011):9.127078):4.303454,((((Haemulon_vittatum:35.600797,Emmelichthyops_atlanticus:35.600797):30.723231,Pterocaesio_pisang:66.324028):9.246961,(Chaetodon_lunula:40.515861,Chelmon_rostratus:40.515861):35.055128):1.399078,Datnioides_microlepis:76.970067):19.361765):3.093696,Hoplolatilus_purpureus:99.425528):3.686903,(((Acanthurus_lineatus:38.907402,Zebrasoma_flavescens:38.907402):28.483029,Zanclus_cornutus:67.390431):32.073732,(Siganus_vulpinus:73.856872,Scatophagus_argus:73.856872):25.607291):3.648268):3.167759,(((Sphoeroides_spengleri:46.782175,Canthigaster_bennetti:46.782175):36.873333,(Acreichthys_tomentosus:60.571484,(Pseudobalistes_fuscus:21.593376,Rhinecanthus_rectangulus:21.593376):38.978109):23.084023):17.964885,Antennarius_commerson:101.620392):4.659797):6.558493,(Coris_formosa:73.236235,(Scarus_iseri:63.018665,Epibulus_insidiator:63.018665):10.21757):39.602448):3.243613):4.085179,Opsanus_beta:120.167475):57.309766,((Leptobarbus_hoevenii:76.521463,Neolissochilus_stracheyi:76.521463):65.589128,((Pimelodus_pictus:25.560249,Sorubim_lima:25.560249):90.499796,((((((Gymnocorymbus_ternetzi:59.411531,(Charax_gibbosus:47.738944,Exodon_paradoxus:47.738944):11.672587):9.812883,Acestrorhynchus_microlepis:69.224414):4.989128,Chalceus_erythrurus:74.213541):7.584465,(Boulengerella_maculata:21.053414,Ctenolucius_hujeta:21.053414):60.744593):3.695815,((((Leporinus_fasciatus:52.615823,((Metynnis_argenteus:30.884612,Piaractus_brachypomus:30.884612):18.668193,Hemiodus_gracilis:49.552805):3.063018):5.98523,Hydrolycus_armatus:58.601052):9.620681,Chilodus_punctatus:68.221733):12.555986,(Hydrocynus_vittatus:68.63438,Hepsetus_odoe:68.63438):12.14334):4.716102):22.375981,Distichodus_sexfasciatus:107.869803):8.190242):26.050546):35.36665):9.667148,(Mormyrus_longirostris:125.251531,Osteoglossum_bicirrhosum:125.251531):61.892858):5.638398,(Gymnothorax_griseus:165.843144,Megalops_cyprinoides:165.843144):26.939643):0;
