# Supplementary material for: Incompatibility between two major innovations shaped the diversification of fish feeding mechanisms
Source: PLoS Biol. 2025 Jun 24;23(6):e3003225. doi: 10.1371/journal.pbio.3003225 (PMC12186908; doi:10.1371/journal.pbio.3003225)
Supplement: S3 Data — Optimum tooth sizes for body ram and jaw ram feeding species. (CSV) [file pbio.3003225.s008.csv]

jaw_ram_tooth_length	jaw_ram_se	body_ram_tooth_length	body_ram_se
-4.502648482	0.483506193	-3.059300142	0.202373638
-4.06567245	0.469957674	-3.101783258	0.214659364
-4.896926689	0.450833596	-3.032273802	0.185804611
-4.028221271	0.371222635	-2.871448425	0.227815843
-4.590073779	0.478888891	-3.070911101	0.195958865
-4.220224648	0.460700803	-3.078367783	0.204737941
-4.515944677	0.54117998	-3.123157527	0.208791951
-4.734825323	0.442371044	-3.068778162	0.18933555
-4.724529636	0.506403865	-3.060898323	0.19196426
-4.424392186	0.529543551	-3.134686694	0.212011682
-4.863179256	0.495981477	-3.084899305	0.195654096
-4.251038856	0.393953492	-3.02005068	0.197137198
-4.495448066	0.459236693	-3.036762765	0.19186963
-4.30191231	0.464810009	-3.067412626	0.193819087
-4.694465909	0.515654038	-3.11103111	0.20201802
-4.361166361	0.52562061	-3.130795793	0.211715912
-4.467639879	0.428805699	-3.05614006	0.197440525
-4.612434016	0.500678064	-3.087913786	0.202522548
-4.39884022	0.418306145	-3.046226857	0.19308007
-4.128919279	0.516729406	-3.160661088	0.214240647
-4.703973091	0.477707326	-3.065860548	0.189279818
-4.291788721	0.370203905	-2.991897307	0.196030641
-4.643162969	0.478931655	-3.075068187	0.191742297
-4.362099485	0.452377919	-3.092849089	0.202325776
-4.125986708	0.400239406	-3.046816531	0.20376342
-4.782185021	0.493404821	-3.070480781	0.197003209
-4.305490997	0.506161001	-3.136071102	0.215598319
-4.835666756	0.413208613	-2.908111044	0.180943277
-4.812368704	0.418948732	-2.982359011	0.17848353
-4.818912256	0.522900473	-3.113933102	0.198784436
-4.588167529	0.469282702	-3.051675246	0.198156896
-4.464273348	0.543460375	-3.12725732	0.197772429
-4.608856572	0.423618307	-3.032994832	0.181805828
-4.519719036	0.521298932	-3.111580914	0.203750117
-4.314651631	0.474416504	-3.077531772	0.201777674
-4.371406973	0.53165558	-3.123358366	0.204315626
-4.385135175	0.376730075	-2.979078284	0.173535097
-4.289172329	0.48956576	-3.114197225	0.209746562
-4.58871787	0.479124243	-3.084998918	0.196056826
-4.270598023	0.524960338	-3.139529949	0.209748509
-4.176773347	0.474189481	-3.123339452	0.209017896
-4.512659979	0.486656394	-3.118991128	0.208963644
-4.197269241	0.486560454	-3.095090147	0.201596296
-4.788799261	0.442894247	-3.021550329	0.182005013
-3.990921598	0.517418385	-3.160093086	0.219805443
-4.239801156	0.468337384	-3.100212799	0.198967457
-4.684760362	0.508139007	-3.095969694	0.199702878
-4.326721834	0.436763665	-3.022137371	0.191768558
-4.376077789	0.458521294	-3.104431333	0.20291136
-4.677207396	0.494746652	-3.113285046	0.200491243
-4.753652829	0.479923939	-3.068067114	0.185139232
-4.034738725	0.481589568	-3.116500048	0.212208343
-5.002287694	0.465126796	-3.015750646	0.177502555
-4.648492376	0.488828706	-3.082222966	0.201159994
-4.149135905	0.465240161	-3.080882594	0.210789458
-3.914567423	0.442019903	-3.117862746	0.214421412
-4.43813766	0.485142134	-3.098926506	0.197784362
-4.565623137	0.446629321	-3.082363799	0.194800075
-4.922620589	0.480946603	-2.985355029	0.188404958
-4.552304312	0.551957913	-3.112829413	0.205912383
-4.653892252	0.470498582	-3.071359645	0.191706286
-4.665705801	0.527917765	-3.096910146	0.21030979
-4.49182392	0.422846274	-3.006284487	0.189064515
-4.824286755	0.464659874	-3.043114924	0.181884747
-4.6853258	0.419388108	-3.0161973	0.182439902
-4.558059667	0.472627523	-3.059790895	0.189320711
-4.368419833	0.459742963	-3.075225538	0.199112923
-4.503452158	0.427468571	-3.024504746	0.18787555
-4.273819347	0.480579823	-3.11473246	0.205203947
-4.448106855	0.479745008	-3.12595861	0.203356444
-5.144178418	0.478025899	-3.039153769	0.177532848
-4.819311244	0.476821254	-3.018759756	0.172487036
-4.063889277	0.452881842	-3.112673064	0.214165424
-4.495770004	0.516597661	-3.110888546	0.206279431
-4.986364236	0.436793998	-3.018776361	0.182558161
-4.807822792	0.48879897	-3.076103935	0.190894986
-4.460790449	0.515907308	-3.085899724	0.202928495
-4.485418766	0.474513686	-3.095069808	0.20315197
-4.036021581	0.450014453	-3.113204769	0.208584862
-4.016888423	0.480450126	-3.131001736	0.210372397
-4.670994088	0.440246528	-3.065529753	0.188353806
-4.277460839	0.476242478	-3.119610587	0.206300551
-4.60397494	0.500554932	-3.091324728	0.197433256
-4.234154115	0.47880023	-3.109003265	0.199643516
-4.66079056	0.452323332	-2.984211769	0.186313987
-4.689175086	0.484855289	-3.07325905	0.200090333
-4.569933938	0.456967112	-3.062036956	0.197807786
-4.988351616	0.489031455	-3.052012563	0.19063801
-4.376115976	0.51974531	-3.104900402	0.2069845
-4.538507222	0.470957115	-3.085265749	0.19881184
-4.335150641	0.459679615	-3.035159472	0.192849156
-4.550216165	0.477313909	-3.08850421	0.198607075
-4.524937084	0.455627005	-3.0564056	0.194381665
-4.819653001	0.479081361	-2.989044997	0.191069623
-4.511035124	0.480882467	-3.081643971	0.201070179
-4.351329281	0.457995099	-3.110112305	0.207956367
-4.452969108	0.487273947	-3.092301403	0.195842787
-4.556817777	0.503138741	-3.106774775	0.198813702
-4.190124899	0.492106009	-3.112432424	0.204401537
-4.630185394	0.464196397	-3.069743385	0.197220079
