# Supplementary material for: Incompatibility between two major innovations shaped the diversification of fish feeding mechanisms
Source: PLoS Biol. 2025 Jun 24;23(6):e3003225. doi: 10.1371/journal.pbio.3003225 (PMC12186908; doi:10.1371/journal.pbio.3003225)
Supplement: S4 Data — (CSV) [file pbio.3003225.s009.csv]

	gen	sig1	sig2	a1	a2	r	logL	accept_rate
101	50000	0.016723664	1	-2.487954918	-0.554926853	-0.41804904	-695.242129	0.156
102	50500	0.016723664	1	-2.487954918	-0.554926853	-0.41804904	-690.2817347	0.132
103	51000	0.016723664	1	-2.487954918	-0.554926853	-0.494003878	-684.0125907	0.138
104	51500	0.016723664	1	-2.487954918	-0.554926853	-0.494003878	-684.0125907	0
105	52000	0.012541604	1	-2.476761341	-0.44789032	-0.494003878	-680.7965657	0.044
106	52500	0.012541604	1	-2.476761341	-0.44789032	-0.399890638	-690.7743805	0.364
107	53000	0.012541604	1	-2.476761341	-0.44789032	-0.269019197	-702.1577467	0.516
108	53500	0.014790655	1	-2.488743047	-0.591351422	-0.302802548	-703.2844001	0.366
109	54000	0.013150299	1	-2.491393723	-0.580977249	-0.089285068	-690.8244072	0.384
110	54500	0.011628654	1	-2.491541427	-0.600998629	-0.248119055	-696.0862519	0.314
111	55000	0.011628654	1	-2.491541427	-0.600998629	-0.248119055	-693.09771	0.216
112	55500	0.011898418	1	-2.489838355	-0.502430671	-0.388942575	-698.3087528	0.542
113	56000	0.009335935	1	-2.48897227	-0.563220108	-0.388942575	-689.5747293	0.112
114	56500	0.011691386	1	-2.485061862	-0.817043309	-0.428969354	-687.7531742	0.308
115	57000	0.013137732	1	-2.48320024	-0.917334031	-0.428969354	-685.7128253	0.126
116	57500	0.0155479	1	-2.4843206	-0.830726505	-0.428969354	-690.4914532	0.324
117	58000	0.012490157	1	-2.487518123	-0.887594854	-0.276420051	-684.8922522	0.262
118	58500	0.012490157	1	-2.491465737	-0.788074631	-0.425827065	-688.4071443	0.42
119	59000	0.011830783	1	-2.495563799	-0.908068683	-0.367129965	-686.4728551	0.404
120	59500	0.011830783	1	-2.495563799	-0.908068683	-0.489919632	-690.1779371	0.376
121	60000	0.011662837	1	-2.496793813	-0.806729807	-0.489919632	-694.9692688	0.2
122	60500	0.011740863	1	-2.499059661	-0.972054549	-0.335052394	-697.0083492	0.304
123	61000	0.013748122	1	-2.495484081	-0.904051164	-0.335052394	-702.5241938	0.118
124	61500	0.012992767	1	-2.497118699	-0.688697347	-0.335052394	-693.3335614	0.036
125	62000	0.011756859	1	-2.488568436	-1.134134953	-0.24839913	-694.9710766	0.24
126	62500	0.011756859	1	-2.488568436	-1.134134953	-0.458838555	-695.50615	0.158
127	63000	0.011756859	1	-2.488568436	-1.134134953	-0.174482462	-706.2615691	0.302
128	63500	0.011756859	1	-2.488568436	-1.134134953	-0.174482462	-708.4540223	0.02
129	64000	0.011756859	1	-2.488568436	-1.580987157	-0.201277805	-708.7498873	0.18
130	64500	0.011756859	1	-2.488568436	-1.580987157	-0.361284978	-698.4615876	0.458
131	65000	0.011756859	1	-2.488568436	-1.580987157	-0.350176062	-705.9033349	0.57
132	65500	0.012725852	1	-2.489754797	-1.624061473	-0.350176062	-705.7177324	0.016
133	66000	0.012725852	1	-2.489754797	-1.624061473	-0.350176062	-706.5676099	0.348
134	66500	0.012587832	1	-2.486970339	-1.838925095	-0.309125006	-694.283323	0.306
135	67000	0.01304489	1	-2.490030951	-1.868257362	-0.29439029	-703.8811248	0.36
136	67500	0.013799463	1	-2.495298198	-1.799215329	-0.399285306	-696.5452215	0.192
137	68000	0.012003328	1	-2.499061824	-2.121609067	-0.399285306	-699.4218059	0.342
138	68500	0.012003328	1	-2.499061824	-2.121609067	-0.400023797	-701.2597372	0.196
139	69000	0.012003328	1	-2.499061824	-2.121609067	-0.368054443	-699.6191512	0.164
140	69500	0.012003328	1	-2.499061824	-1.348205315	-0.378151509	-701.0020049	0.334
141	70000	0.012003328	1	-2.499061824	-1.348205315	-0.197640817	-702.8977318	0.276
142	70500	0.012429357	1	-2.49767248	-0.769920618	-0.197640817	-701.2984966	0.05
143	71000	0.012429357	1	-2.49767248	-0.769920618	-0.197640817	-707.6936488	0.124
144	71500	0.017218287	1	-2.495902756	-0.671731312	-0.385801662	-707.1568946	0.37
145	72000	0.014098298	1	-2.488252099	-0.970029112	-0.385801662	-698.7361653	0.118
146	72500	0.014098298	1	-2.488252099	-1.246176057	-0.42954758	-697.4197312	0.472
147	73000	0.008974363	1	-2.487122567	-0.913696376	-0.138771783	-706.7471955	0.418
148	73500	0.009031587	1	-2.48441673	-0.77847469	-0.408357109	-701.3089057	0.398
149	74000	0.013171894	1	-2.477863764	-1.286791065	-0.315665256	-686.4822642	0.376
150	74500	0.013171894	1	-2.477863764	-1.286791065	-0.315665256	-686.5097598	0.086
151	75000	0.00924387	1	-2.475131763	-1.428055708	-0.315665256	-688.3939911	0.006
152	75500	0.011339053	1	-2.466476314	-2.587265719	-0.315665256	-685.4615143	0.018
153	76000	0.011339053	1	-2.466476314	-2.587265719	-0.487316024	-685.5352001	0.148
154	76500	0.011339053	1	-2.466476314	-2.587265719	-0.504970745	-685.4423315	0.108
155	77000	0.011339053	1	-2.466476314	-2.587265719	-0.544328777	-672.2932721	0.248
156	77500	0.013359099	1	-2.468490185	-4.022164281	-0.544328777	-679.4758825	0.282
157	78000	0.013369228	1	-2.455473705	-3.343867671	-0.564133742	-674.472038	0.234
158	78500	0.013369228	1	-2.455473705	-3.343867671	-0.564133742	-674.472038	0
159	79000	0.013369228	1	-2.455473705	-3.343867671	-0.564133742	-680.2993866	0.156
160	79500	0.013369228	1	-2.455473705	-3.343867671	-0.564133742	-680.259469	0.22
161	80000	0.013369228	1	-2.455473705	-3.343867671	-0.425908881	-693.4497696	0.346
162	80500	0.013369228	1	-2.455473705	-3.343867671	-0.48598249	-689.9739429	0.236
163	81000	0.013369228	1	-2.455473705	-3.343867671	-0.48598249	-689.9739429	0
164	81500	0.013369228	1	-2.455473705	-3.343867671	-0.473571208	-687.1215191	0.224
165	82000	0.013369228	1	-2.455473705	-3.343867671	-0.151061842	-689.1047724	0.228
166	82500	0.013369228	1	-2.455473705	-4.674531179	-0.22619616	-685.4137171	0.242
167	83000	0.009902323	1	-2.455198066	-6.064462021	-0.22619616	-686.3256775	0.012
168	83500	0.00927484	1	-2.452668976	-6.064462021	-0.22619616	-687.7297519	0.004
169	84000	0.011821516	1	-2.4566239	-5.603240527	-0.22619616	-684.7480062	0.012
170	84500	0.013425368	1	-2.462964854	-4.833715048	-0.22619616	-687.9553379	0.448
171	85000	0.014162077	1	-2.462125086	-5.071771155	-0.22619616	-683.7176848	0.006
172	85500	0.014530819	1	-2.458971973	-5.771214992	-0.161598266	-687.9970446	0.32
173	86000	0.013584488	1	-2.454107396	-3.839859155	-0.395508434	-686.1833042	0.582
174	86500	0.012323877	1	-2.455760533	-3.103711055	-0.316771421	-691.3487335	0.578
175	87000	0.012323877	1	-2.455760533	-3.103711055	-0.250452362	-688.8558733	0.558
176	87500	0.012013732	1	-2.436827478	-3.103711055	-0.344620052	-691.8892523	0.504
177	88000	0.012013732	1	-2.436827478	-3.103711055	-0.209859967	-689.9876404	0.382
178	88500	0.013441901	1	-2.433748429	-6.701841896	-0.318101547	-694.637246	0.826
179	89000	0.013441901	1	-2.433748429	-6.701841896	-0.111361996	-695.6121029	0.772
180	89500	0.012698562	1	-2.430714364	-6.701841896	-0.190874917	-700.5643161	0.406
181	90000	0.012698562	1	-2.430714364	-6.701841896	-0.190874917	-703.7046264	0.188
182	90500	0.012698562	1	-2.430714364	-6.701841896	-0.472577619	-700.6141503	0.344
183	91000	0.012698562	1	-2.430714364	-6.701841896	-0.371149399	-689.9810832	0.518
184	91500	0.013004593	1	-2.439798501	-9.947730615	-0.371149399	-693.2017074	0.118
185	92000	0.013004593	1	-2.439616745	-9.272144612	-0.253931466	-698.306004	0.158
186	92500	0.013004593	1	-2.439616745	-9.272144612	-0.253931466	-700.2110171	0.326
187	93000	0.013024626	1	-2.440327838	-9.272144612	-0.211504014	-705.2830835	0.23
188	93500	0.013024626	1	-2.440327838	-9.272144612	-0.385440745	-691.2047715	0.602
189	94000	0.012564757	1	-2.44086093	-9.643998229	-0.385440745	-690.8795749	0.074
190	94500	0.010571276	1	-2.440429155	-8.538936751	-0.385440745	-692.2243697	0.006
191	95000	0.012273698	1	-2.441261874	-10.20459519	-0.385440745	-690.8015907	0.012
192	95500	0.012273698	1	-2.441261874	-10.20459519	-0.355163657	-686.3817387	0.16
193	96000	0.012273698	1	-2.441261874	-10.20459519	-0.355163657	-691.6650627	0.186
194	96500	0.012273698	1	-2.441261874	-10.20459519	-0.220889275	-704.2735075	0.424
195	97000	0.013944174	1	-2.44173468	-10.20459519	-0.461681228	-709.9667254	0.198
196	97500	0.012118259	1	-2.441914481	-10.04360535	-0.275946754	-702.4871431	0.218
197	98000	0.012358248	1	-2.438100498	-10.25175321	-0.275946754	-702.5717214	0.016
198	98500	0.013411453	1	-2.438248369	-9.58072512	-0.294318287	-709.8805734	0.192
199	99000	0.011940207	1	-2.437797244	-10.21463483	-0.294318287	-709.1579268	0.018
200	99500	0.011269336	1	-2.44296731	-10.27594992	-0.294318287	-709.2102559	0.014
201	1.00E+05	0.01017813	1	-2.436788954	-9.77183678	-0.294318287	-705.0963692	0.218
202	100500	0.012404246	1	-2.438839095	-10.86946829	-0.37323296	-702.8285029	0.222
203	101000	0.012145369	1	-2.433177534	-10.71880295	-0.37323296	-702.8383023	0.006
204	101500	0.012145369	1	-2.43422644	-9.083622173	-0.317999294	-713.669833	0.224
205	102000	0.012145369	1	-2.43422644	-9.083622173	-0.317999294	-713.669833	0
206	102500	0.012145369	1	-2.43422644	-9.083622173	-0.317999294	-713.669833	0
207	103000	0.012815693	1	-2.43422644	-8.111977559	-0.447035513	-707.2763511	0.506
208	103500	0.0128747	1	-2.41007172	-9.818617577	-0.447035513	-704.2518811	0.238
209	104000	0.013345129	1	-2.401098373	-7.121638934	-0.375942188	-708.4163263	0.562
210	104500	0.013183227	1	-2.425720646	-9.706477312	-0.492957509	-701.1553888	0.568
211	105000	0.011538546	1	-2.419981389	-11.4124672	-0.492957509	-697.6390362	0.184
212	105500	0.010133738	1	-2.426852064	-19.10710028	-0.492957509	-705.7585919	0.516
213	106000	0.012689864	1	-2.436077737	-19.24062898	-0.365300947	-701.0414046	0.342
214	106500	0.011872484	1	-2.417946227	-21.30673477	-0.365300947	-701.6638501	0.154
215	107000	0.011872484	1	-2.417946227	-21.30673477	-0.389158707	-702.0154716	0.484
216	107500	0.008928556	1	-2.451710645	-12.13223807	-0.389158707	-700.3064624	0.26
217	108000	0.013166333	1	-2.466162061	-13.01884992	-0.470972686	-699.8910261	0.618
218	108500	0.013166333	1	-2.466162061	-13.01884992	-0.386346175	-695.8682519	0.724
219	109000	0.011513321	1	-2.556558827	-17.73677473	-0.480389042	-681.1750735	0.642
220	109500	0.011513321	1	-2.564613149	-9.098007782	-0.570278837	-687.5572445	0.328
221	110000	0.011164068	1	-2.540792928	-9.098007782	-0.670715777	-687.4341954	0.28
222	110500	0.011273024	1	-2.436802032	-7.682812494	-0.503704429	-677.6934007	0.524
223	111000	0.016747491	1	-2.518690158	-7.682812494	-0.503704429	-682.690239	0.266
224	111500	0.013012833	1	-2.684472823	-16.88375097	-0.503704429	-675.9271671	0.052
225	112000	0.013012833	1	-2.684472823	-16.88375097	-0.363024163	-680.3602955	0.23
226	112500	0.013012833	1	-2.684472823	-16.88375097	-0.363024163	-680.3602955	0
227	113000	0.010949338	1	-2.7703815	-20.16437635	-0.363024163	-680.1284421	0.006
228	113500	0.010949338	1	-2.7703815	-20.16437635	-0.444078293	-679.3033705	0.376
229	114000	0.010949338	1	-2.7703815	-20.16437635	-0.611440071	-684.2932219	0.198
230	114500	0.010949338	1	-2.7703815	-20.16437635	-0.529535682	-683.6783801	0.406
231	115000	0.010949338	1	-2.7703815	-20.16437635	-0.529895957	-680.5095544	0.39
232	115500	0.010949338	1	-2.878019873	-20.6588977	-0.529895957	-680.8798107	0.004
233	116000	0.012380026	1	-2.837528495	-20.6588977	-0.544906379	-676.8810811	0.2
234	116500	0.012380026	1	-2.837528495	-20.6588977	-0.569767796	-668.9870244	0.19
235	117000	0.012380026	1	-2.837528495	-20.6588977	-0.569767796	-668.9870244	0
236	117500	0.017711634	1	-2.808619645	-18.58585751	-0.711384062	-665.4840311	0.186
237	118000	0.009896319	1	-2.803183009	-15.9341386	-0.711384062	-663.443554	0.006
238	118500	0.012223603	1	-2.803183009	-15.9341386	-0.711384062	-659.7675499	0.002
239	119000	0.014343787	1	-2.917850236	-16.18106979	-0.711384062	-661.1826439	0.01
240	119500	0.014343787	1	-2.917850236	-16.18106979	-0.711384062	-661.1826439	0
241	120000	0.010824147	1	-2.94106676	-15.15002376	-0.711384062	-660.8427352	0.006
242	120500	0.010824147	1	-2.94106676	-15.15002376	-0.620683459	-662.6508076	0.246
243	121000	0.010048181	1	-2.933892778	-15.27266546	-0.606789516	-665.8809539	0.25
244	121500	0.010048181	1	-2.933892778	-15.27266546	-0.606789516	-665.8809539	0
245	122000	0.011766231	1	-2.919214137	-15.43991082	-0.592509975	-667.9723832	0.312
246	122500	0.011288819	1	-2.946791906	-14.70086641	-0.681370151	-667.7787418	0.258
247	123000	0.011288819	1	-2.946791906	-14.70086641	-0.598780797	-666.4004714	0.266
248	123500	0.011288819	1	-2.946791906	-14.70086641	-0.598780797	-666.4004714	0
249	124000	0.014585701	1	-2.924055287	-14.90140483	-0.598780797	-675.0700705	0.08
250	124500	0.011407731	1	-2.93149323	-15.54767614	-0.598780797	-664.5465191	0.288
251	125000	0.013206596	1	-2.922790047	-15.57962181	-0.602527372	-660.2884215	0.394
252	125500	0.01184759	1	-2.904100926	-15.65225912	-0.663050124	-667.6902341	0.524
253	126000	0.01540781	1	-2.92173099	-13.91006829	-0.663050124	-678.3711662	0.366
254	126500	0.015225702	1	-2.891311745	-13.92059154	-0.596163438	-680.7529224	0.776
255	127000	0.014231235	1	-2.881044351	-15.28612626	-0.596163438	-679.9143741	0.088
256	127500	0.014231235	1	-2.881044351	-15.28612626	-0.596163438	-679.6543003	0.236
257	128000	0.012448212	1	-2.876287675	-15.85192733	-0.596163438	-683.5967453	0.238
258	128500	0.010285854	1	-2.910595524	-14.34610307	-0.3901619	-684.7524726	0.506
259	129000	0.010285854	1	-2.906433392	-12.53157666	-0.3901619	-688.7996757	0.19
260	129500	0.010285854	1	-2.906433392	-12.53157666	-0.33111965	-684.8036732	0.214
261	130000	0.012334347	1	-2.884867155	-17.75277707	-0.506624982	-664.8902157	0.462
262	130500	0.012334347	1	-2.884867155	-17.75277707	-0.63744855	-672.4056049	0.428
263	131000	0.012334347	1	-2.884867155	-17.75277707	-0.63744855	-665.6162176	0.398
264	131500	0.012334347	1	-2.884867155	-17.75277707	-0.691690974	-664.960241	0.19
265	132000	0.010405056	1	-2.8934439	-20.03003097	-0.525460639	-668.1299175	0.01
266	132500	0.010405056	1	-2.8934439	-20.03003097	-0.525460639	-671.4537532	0.202
267	133000	0.010405056	1	-2.8934439	-20.03003097	-0.525460639	-671.4537532	0
268	133500	0.010405056	1	-2.8934439	-20.03003097	-0.525460639	-675.5790574	0.022
269	134000	0.012516145	1	-2.902712318	-20.00150106	-0.525460639	-671.7346242	0.188
270	134500	0.013331597	1	-2.879658773	-19.5945817	-0.584326359	-677.4027321	0.408
271	135000	0.01514676	1	-2.909376022	-19.47087594	-0.584326359	-677.7769333	0.212
272	135500	0.016044307	1	-2.879717136	-19.61708768	-0.583318951	-676.4419649	0.42
273	136000	0.01099754	1	-2.850585259	-18.70143534	-0.661032902	-678.6232349	0.508
274	136500	0.012486219	1	-2.894606884	-17.98550107	-0.524064554	-675.5161566	0.358
275	137000	0.01353005	1	-2.960381095	-13.98416774	-0.524064554	-686.6867597	0.52
276	137500	0.01353005	1	-2.960381095	-13.98416774	-0.576525017	-688.7811015	0.33
277	138000	0.011095603	1	-2.932244108	-13.58302592	-0.576525017	-686.1806998	0.212
278	138500	0.011095603	1	-2.932244108	-13.58302592	-0.470462909	-683.9819126	0.3
279	139000	0.011429359	1	-2.929765726	-13.53125079	-0.470462909	-691.0240728	0.294
280	139500	0.011394508	1	-2.932478022	-14.88976463	-0.583406069	-680.5912241	0.252
281	140000	0.010379186	1	-2.932478022	-14.88976463	-0.583406069	-680.1669189	0.084
282	140500	0.010379186	1	-2.932478022	-14.88976463	-0.583406069	-680.1669189	0
283	141000	0.010379186	1	-2.932478022	-14.88976463	-0.583406069	-680.1669189	0
284	141500	0.010379186	1	-2.932478022	-14.88976463	-0.583406069	-687.0706491	0.076
285	142000	0.01695501	1	-2.905995828	-14.83508637	-0.583406069	-681.5354382	0.31
286	142500	0.01695501	1	-2.905995828	-14.83508637	-0.641781724	-683.9478826	0.444
287	143000	0.014954599	1	-2.912081845	-15.33162029	-0.641781724	-679.3098793	0.434
288	143500	0.014681529	1	-2.958573334	-14.47495785	-0.672185771	-671.6436375	0.456
289	144000	0.013615586	1	-2.944736909	-13.93798121	-0.672185771	-665.9484991	0.378
290	144500	0.015901516	1	-2.926808318	-14.30133359	-0.629324107	-674.1736224	0.562
291	145000	0.01099503	1	-2.936051385	-15.15172948	-0.599102878	-674.8344677	0.374
292	145500	0.01099503	1	-2.939132263	-14.69003477	-0.407291219	-683.3591274	0.658
293	146000	0.010900734	1	-2.928339039	-15.21641509	-0.577647624	-665.2407408	0.618
294	146500	0.011339967	1	-2.919815931	-14.61944404	-0.577647624	-668.5531022	0.382
295	147000	0.01213435	1	-2.935828586	-14.39586939	-0.52732503	-671.2041935	0.386
296	147500	0.011441339	1	-2.935346589	-14.52646034	-0.52732503	-671.3401275	0.18
297	148000	0.011501189	1	-2.964480873	-15.58265354	-0.52732503	-677.9285382	0.208
298	148500	0.015231768	1	-2.940145558	-14.13228759	-0.52732503	-687.1652975	0.168
299	149000	0.011097402	1	-2.946433325	-13.48179126	-0.356736785	-686.5632112	0.316
300	149500	0.011097402	1	-2.916017027	-13.2593681	-0.308933153	-706.0240484	0.412
301	150000	0.014241538	1	-2.947913697	-14.61976662	-0.331067285	-693.7419603	0.146
302	150500	0.011124059	1	-2.994745686	-15.92243691	-0.307056476	-693.3699381	0.362
303	151000	0.012164133	1	-2.973738599	-16.38589652	-0.304581567	-685.5083932	0.234
304	151500	0.012164133	1	-2.946078073	-16.67379183	-0.470735045	-679.1452352	0.212
305	152000	0.012164133	1	-2.99485399	-13.00862191	-0.387731589	-686.7307829	0.128
306	152500	0.013731225	1	-3.041227079	-13.6124014	-0.578157263	-686.0798174	0.156
307	153000	0.013731225	1	-3.041227079	-13.6124014	-0.578157263	-682.2019654	0.066
308	153500	0.009832424	1	-3.109136936	-13.10723033	-0.617384043	-679.9572266	0.198
309	154000	0.012492412	1	-3.150808365	-14.71035133	-0.498524292	-676.0980118	0.27
310	154500	0.014189493	1	-3.129493593	-15.19863044	-0.489860193	-684.9014055	0.27
311	155000	0.014189493	1	-3.121088766	-18.51698235	-0.266549012	-689.962686	0.072
312	155500	0.013680876	1	-3.04214579	-11.26347648	-0.266549012	-688.6062982	0.142
313	156000	0.010274177	1	-3.110744437	-11.13632792	-0.266549012	-685.7813332	0.09
314	156500	0.010560029	1	-3.126231206	-9.072906031	-0.266549012	-684.0722082	0.162
315	157000	0.013057468	1	-3.127449864	-9.072906031	-0.266549012	-682.6672448	0.004
316	157500	0.010377535	1	-3.399663497	-18.17100999	-0.396486543	-681.6076205	0.104
317	158000	0.010377535	1	-3.399663497	-18.17100999	-0.396486543	-684.9352593	0.186
318	158500	0.010377535	1	-3.399663497	-18.17100999	-0.457550502	-690.627998	0.288
319	159000	0.010307576	1	-3.082179594	-18.17100999	-0.45513469	-689.0117254	0.28
320	159500	0.010270856	1	-3.052583393	-16.82681288	-0.45513469	-689.0410673	0.006
321	160000	0.010270856	1	-3.052583393	-16.82681288	-0.45513469	-689.0410673	0
322	160500	0.010270856	1	-3.052583393	-16.82681288	-0.45513469	-689.0410673	0
323	161000	0.012826287	1	-2.955626326	-9.28170897	-0.45513469	-690.0086009	0.006
324	161500	0.012466786	1	-3.082230418	-17.58979865	-0.45513469	-691.2689723	0.122
325	162000	0.013558074	1	-3.358852876	-17.58979865	-0.45513469	-684.6016168	0.274
326	162500	0.011539519	1	-3.358852876	-18.25502017	-0.45513469	-682.9001909	0.046
327	163000	0.011539519	1	-3.358852876	-18.25502017	-0.460032136	-689.4565782	0.532
328	163500	0.011539519	1	-3.358852876	-18.25502017	-0.525848304	-688.2129407	0.29
329	164000	0.011488288	1	-3.50517143	-19.98346267	-0.525848304	-687.5897786	0.028
330	164500	0.011580336	1	-3.774005453	-17.48021116	-0.38715586	-684.2913946	0.582
331	165000	0.011580336	1	-3.774005453	-17.48021116	-0.38715586	-690.5189838	0.284
332	165500	0.011580336	1	-3.774005453	-17.48021116	-0.495142559	-689.622395	0.58
333	166000	0.015146818	1	-3.406522552	-22.25748054	-0.549304411	-689.9379713	0.754
334	166500	0.015146818	1	-3.406522552	-22.25748054	-0.513924036	-692.7748129	0.596
335	167000	0.015146818	1	-3.581590153	-22.25748054	-0.417261503	-691.3039348	0.876
336	167500	0.015146818	1	-3.581590153	-22.25748054	-0.254454275	-691.9089733	0.778
337	168000	0.007761783	1	-3.644755302	-20.20798261	-0.254454275	-693.3086723	0.502
338	168500	0.007761783	1	-3.644755302	-20.20798261	-0.327118076	-694.5357655	0.558
339	169000	0.007761783	1	-3.644755302	-20.20798261	-0.384919428	-695.7647105	0.532
340	169500	0.014090669	1	-3.642100916	-18.79838884	-0.374719483	-691.3571257	0.544
341	170000	0.014090669	1	-3.642100916	-18.79838884	-0.501630645	-684.9274431	0.418
342	170500	0.012917312	1	-3.664719866	-19.09416715	-0.501630645	-687.5456186	0.04
343	171000	0.0161801	1	-3.629542576	-19.23017736	-0.501630645	-701.3655475	0.6
344	171500	0.015701078	1	-3.583394876	-20.10247241	-0.438986223	-694.3488145	0.426
345	172000	0.015701078	1	-3.583394876	-20.10247241	-0.359952019	-703.8509349	0.36
346	172500	0.015422765	1	-3.560836013	-20.10247241	-0.2716509	-692.7867289	0.548
347	173000	0.015422765	1	-3.560836013	-20.10247241	-0.428620778	-697.4140233	0.614
348	173500	0.015422765	1	-3.560836013	-20.10247241	-0.344541491	-702.707865	0.634
349	174000	0.013754394	1	-3.560836013	-17.02329204	-0.229098097	-699.0080239	0.562
350	174500	0.012515904	1	-3.504434992	-17.42936968	-0.562673132	-693.62581	0.542
351	175000	0.015643317	1	-3.555482449	-16.69890923	-0.562673132	-704.589552	0.298
352	175500	0.010193812	1	-3.532612118	-16.20756414	-0.511948813	-696.4393544	0.334
353	176000	0.010193812	1	-3.532612118	-16.20756414	-0.50826464	-701.0804338	0.164
354	176500	0.016458347	1	-3.754618587	-15.62715103	-0.301131127	-699.9826836	0.166
355	177000	0.016458347	1	-3.754618587	-15.62715103	-0.301131127	-695.6068729	0.034
356	177500	0.016458347	1	-3.754618587	-15.62715103	-0.301131127	-695.6068729	0
357	178000	0.00864107	1	-3.72132628	-14.96875041	-0.299797536	-703.2853621	0.126
358	178500	0.00864107	1	-3.72132628	-14.96875041	-0.299797536	-704.7253476	0.03
359	179000	0.00864107	1	-3.72132628	-14.96875041	-0.299797536	-704.7253476	0
360	179500	0.00864107	1	-3.72132628	-14.96875041	-0.299797536	-704.7253476	0
361	180000	0.00864107	1	-3.72132628	-14.96875041	-0.469483312	-699.1265712	0.09
362	180500	0.00864107	1	-3.72132628	-14.96875041	-0.469483312	-718.6913185	0.096
363	181000	0.00864107	1	-3.72132628	-14.96875041	-0.469483312	-718.6131274	0.004
364	181500	0.00864107	1	-3.72132628	-14.96875041	-0.179137622	-712.3981025	0.102
365	182000	0.016637464	1	-3.730571349	-15.48855883	-0.331496884	-709.5552901	0.136
366	182500	0.015521169	1	-3.759353472	-15.38810082	-0.331496884	-700.640144	0.23
367	183000	0.015521169	1	-3.759353472	-15.7077759	-0.200495851	-699.2215397	0.142
368	183500	0.009857229	1	-3.779021491	-15.98679556	-0.234109506	-707.0522226	0.516
369	184000	0.009857229	1	-3.779021491	-15.98679556	-0.234109506	-712.5723953	0.13
370	184500	0.014299884	1	-3.773941052	-15.79426917	-0.244321542	-714.8728065	0.404
371	185000	0.012798446	1	-3.781822125	-15.68337036	-0.305717942	-707.4292054	0.548
372	185500	0.012798446	1	-3.781822125	-15.68337036	-0.3989595	-697.3141918	0.448
373	186000	0.016697506	1	-3.779472806	-15.34390223	-0.3989595	-706.4708438	0.04
374	186500	0.016697506	1	-3.779472806	-15.34390223	-0.502484423	-701.0368323	0.508
375	187000	0.016697506	1	-3.779472806	-15.34390223	-0.434159445	-700.9367105	0.266
376	187500	0.016583261	1	-3.787338745	-15.45041283	-0.434159445	-705.438269	0.204
377	188000	0.016583261	1	-3.787338745	-15.45041283	-0.434159445	-706.4317799	0.27
378	188500	0.008496033	1	-3.777714487	-15.22593075	-0.434159445	-701.7470863	0.144
379	189000	0.009790307	1	-3.777341896	-15.18335011	-0.434159445	-697.4826755	0.006
380	189500	0.012256294	1	-3.777032113	-15.18834598	-0.434159445	-695.1749119	0.006
381	190000	0.00986862	1	-3.780762366	-15.23112339	-0.338276365	-696.3432045	0.192
382	190500	0.009747804	1	-3.781039192	-15.25124835	-0.335909738	-699.1894235	0.294
383	191000	0.011294852	1	-3.776385966	-15.46149495	-0.45404583	-710.333746	0.46
384	191500	0.011728772	1	-3.779280217	-15.40094257	-0.281716572	-713.533107	0.328
385	192000	0.011694201	1	-3.778787213	-15.36153512	-0.430932055	-704.555086	0.184
386	192500	0.011694201	1	-3.778787213	-15.36153512	-0.430932055	-703.9617198	0.042
387	193000	0.011694201	1	-3.778787213	-15.36153512	-0.430932055	-714.6794901	0.136
388	193500	0.011368241	1	-3.766130451	-14.73168132	-0.430932055	-703.3178095	0.352
389	194000	0.012445083	1	-3.762661179	-14.98931741	-0.430932055	-702.9497466	0.012
390	194500	0.012445083	1	-3.762661179	-14.98931741	-0.327586696	-697.1144802	0.132
391	195000	0.012445083	1	-3.762661179	-14.98931741	-0.327586696	-695.3361221	0.018
392	195500	0.012445083	1	-3.762661179	-14.98931741	-0.327586696	-695.3361221	0
393	196000	0.012445083	1	-3.762661179	-14.98931741	-0.437487441	-691.2118169	0.316
394	196500	0.012445083	1	-3.762661179	-14.98931741	-0.437487441	-694.2398099	0.36
395	197000	0.012445083	1	-3.762661179	-14.98931741	-0.303427778	-697.9213352	0.254
396	197500	0.012445083	1	-3.762661179	-14.98931741	-0.366256969	-697.1896525	0.374
397	198000	0.015891443	1	-3.760026319	-14.51735262	-0.424970655	-701.8121951	0.368
398	198500	0.015891443	1	-3.760026319	-14.51735262	-0.511779338	-712.8623883	0.532
399	199000	0.015891443	1	-3.760026319	-14.51735262	-0.431248908	-704.1329975	0.548
400	199500	0.015891443	1	-3.758376886	-14.24155736	-0.356159734	-708.3348858	0.194
401	2.00E+05	0.011906027	1	-3.750840902	-13.8971616	-0.356159734	-704.3366099	0.012
402	200500	0.00952478	1	-3.749499927	-13.92618346	-0.381568144	-696.8777507	0.19
403	201000	0.014577107	1	-3.744923382	-14.32127648	-0.319526218	-702.1829876	0.39
404	201500	0.014577107	1	-3.744923382	-14.32127648	-0.462554251	-700.9826424	0.478
405	202000	0.014577107	1	-3.744923382	-14.32127648	-0.462554251	-700.9826424	0
406	202500	0.014577107	1	-3.744923382	-14.32127648	-0.295471206	-699.9930634	0.438
407	203000	0.014577107	1	-3.744923382	-14.32127648	-0.295471206	-698.0901954	0.124
408	203500	0.014577107	1	-3.744923382	-14.32127648	-0.295471206	-698.0901954	0
409	204000	0.012594647	1	-3.75171967	-14.40491771	-0.446433887	-692.7974723	0.138
410	204500	0.01344395	1	-3.746878389	-14.4064414	-0.560892593	-692.0976333	0.08
411	205000	0.012166539	1	-3.747027026	-14.38438367	-0.566979467	-691.9318898	0.254
412	205500	0.01386655	1	-3.744609735	-14.50231199	-0.566979467	-695.147147	0.01
413	206000	0.012269534	1	-3.74784794	-14.28596346	-0.527027134	-689.4441237	0.19
414	206500	0.012269534	1	-3.74784794	-14.28596346	-0.500016978	-691.5116155	0.16
415	207000	0.012815336	1	-3.755157746	-14.3586545	-0.500016978	-691.8203801	0.006
416	207500	0.012815336	1	-3.755157746	-14.3586545	-0.500016978	-694.9712965	0.18
417	208000	0.010201379	1	-3.737116761	-13.31682085	-0.500016978	-692.9781809	0.012
418	208500	0.010201379	1	-3.737116761	-13.30982356	-0.500016978	-707.0942795	0.166
419	209000	0.015272348	1	-3.718289452	-12.86580374	-0.500016978	-704.152152	0.006
420	209500	0.015272348	1	-3.718289452	-12.86580374	-0.490915454	-704.9875153	0.222
421	210000	0.011295286	1	-3.716143468	-13.49250922	-0.490915454	-701.7356312	0.528
422	210500	0.009922765	1	-3.722732789	-12.60990109	-0.488839649	-696.0669677	0.262
423	211000	0.013096809	1	-3.711202807	-11.88838744	-0.38739656	-696.9959575	0.488
424	211500	0.011136239	1	-3.688652754	-11.68827178	-0.522197418	-698.1614555	0.252
425	212000	0.011136239	1	-3.688652754	-11.68827178	-0.443954256	-706.4834939	0.486
426	212500	0.011136239	1	-3.688652754	-12.60156477	-0.469123696	-701.4125101	0.248
427	213000	0.011136239	1	-3.688652754	-12.60156477	-0.443479152	-697.5800186	0.23
428	213500	0.011136239	1	-3.688652754	-12.60156477	-0.443479152	-697.5800186	0
429	214000	0.011136239	1	-3.688652754	-12.60156477	-0.443479152	-692.4828927	0.15
430	214500	0.011136239	1	-3.688652754	-12.60156477	-0.454609431	-689.5834976	0.412
431	215000	0.011136239	1	-3.688652754	-11.90745484	-0.426914562	-688.8880565	0.324
432	215500	0.011136239	1	-3.688652754	-11.90745484	-0.426914562	-690.3426854	0.196
433	216000	0.011312188	1	-3.714895608	-14.56886349	-0.426914562	-693.2644194	0.208
434	216500	0.011312188	1	-3.714895608	-14.56886349	-0.426914562	-693.2644194	0
435	217000	0.01444683	1	-3.730413997	-16.0594481	-0.426914562	-693.2357306	0.182
436	217500	0.01444683	1	-3.712951776	-16.47601717	-0.426914562	-694.040435	0.004
437	218000	0.010624466	1	-3.726052794	-16.11263684	-0.426914562	-690.9460268	0.018
438	218500	0.010624466	1	-3.726052794	-16.11263684	-0.426914562	-690.9460268	0
439	219000	0.010624466	1	-3.726052794	-16.11263684	-0.486152818	-692.9321232	0.202
440	219500	0.010624466	1	-3.726052794	-16.11263684	-0.486152818	-692.9321232	0
441	220000	0.010624466	1	-3.726052794	-16.11263684	-0.323659606	-695.5389799	0.082
442	220500	0.010624466	1	-3.726052794	-16.11263684	-0.323659606	-700.2536942	0.352
443	221000	0.013189182	1	-3.726695688	-15.007222	-0.367690264	-699.4249372	0.362
444	221500	0.009845125	1	-3.718756524	-15.44897633	-0.496916595	-697.2926698	0.104
445	222000	0.013302646	1	-3.718146471	-16.24900926	-0.496916595	-697.4307178	0.11
446	222500	0.013942963	1	-3.71314386	-14.58846529	-0.496916595	-701.8948534	0.21
447	223000	0.012758945	1	-3.709507219	-13.95563297	-0.489393469	-690.0993806	0.264
448	223500	0.015905654	1	-3.717371078	-13.59623951	-0.489393469	-686.8244253	0.172
449	224000	0.011191391	1	-3.707993221	-13.87356086	-0.554532074	-681.1174619	0.316
450	224500	0.011191391	1	-3.713152169	-14.99732491	-0.384808958	-692.1684848	0.616
451	225000	0.011191391	1	-3.713152169	-14.99732491	-0.238293202	-702.2623574	0.394
452	225500	0.011191391	1	-3.713152169	-14.99732491	-0.399292801	-706.6073681	0.354
453	226000	0.011191391	1	-3.713152169	-14.99732491	-0.240232757	-706.6734818	0.408
454	226500	0.011739985	1	-3.700576286	-14.4471948	-0.419903	-703.6843518	0.486
455	227000	0.011739985	1	-3.712359025	-10.59474761	-0.370291452	-694.2638141	0.562
456	227500	0.011627689	1	-3.722529375	-9.942027774	-0.507130164	-684.6097372	0.21
457	228000	0.011627689	1	-3.722529375	-9.942027774	-0.467198349	-684.4544671	0.152
458	228500	0.012037351	1	-3.644252092	-4.0936908	-0.477425324	-690.173524	0.152
459	229000	0.012037351	1	-3.644252092	-4.0936908	-0.516795794	-683.1879371	0.122
460	229500	0.012037351	1	-3.644252092	-4.0936908	-0.505597684	-690.1775631	0.222
461	230000	0.012037351	1	-3.644252092	-4.0936908	-0.505597684	-687.5456435	0.126
462	230500	0.012037351	1	-3.644252092	-4.0936908	-0.422207685	-691.8042801	0.212
463	231000	0.010401316	1	-3.626860467	-5.894041425	-0.422207685	-691.2222262	0.006
464	231500	0.010401316	1	-3.626860467	-5.894041425	-0.463346446	-690.998977	0.098
465	232000	0.010401316	1	-3.626860467	-5.894041425	-0.455327195	-689.6207947	0.256
466	232500	0.010401316	1	-3.626860467	-5.894041425	-0.5279136	-693.3914067	0.29
467	233000	0.01445547	1	-3.612651984	-10.80381344	-0.521717563	-680.4725068	0.124
468	233500	0.01445547	1	-3.612651984	-10.80381344	-0.56216071	-680.1359363	0.16
469	234000	0.01445547	1	-3.612651984	-10.80381344	-0.56216071	-680.1359363	0
470	234500	0.011740963	1	-3.618969255	-11.6014877	-0.56216071	-679.188636	0.156
471	235000	0.011740963	1	-3.618969255	-11.6014877	-0.421786212	-688.3045715	0.178
472	235500	0.011740963	1	-3.618969255	-11.6014877	-0.417097392	-699.3601082	0.344
473	236000	0.011612506	1	-3.612164859	-11.18338216	-0.417097392	-700.7190981	0.216
474	236500	0.01503145	1	-3.618589552	-11.49310735	-0.417097392	-699.4554653	0.006
475	237000	0.012577636	1	-3.608488684	-10.98521294	-0.417097392	-700.8417259	0.102
476	237500	0.012080716	1	-3.609074091	-12.08480742	-0.604830987	-694.8253742	0.472
477	238000	0.011328132	1	-3.604534575	-11.95904992	-0.575488053	-679.5349764	0.718
478	238500	0.014160861	1	-3.600719523	-12.83515131	-0.585383173	-698.8679585	0.644
479	239000	0.014160861	1	-3.600719523	-12.83515131	-0.585383173	-699.3715852	0.122
480	239500	0.009654169	1	-3.590744461	-12.67490211	-0.417747482	-703.2332582	0.51
481	240000	0.013906803	1	-3.602597342	-11.89352488	-0.417747482	-704.3791531	0.324
482	240500	0.017904841	1	-3.600428166	-12.47091772	-0.417747482	-704.7358143	0.356
483	241000	0.009480217	1	-3.635853507	-12.85866724	-0.417747482	-698.6935979	0.006
484	241500	0.013230364	1	-3.645482953	-12.05268987	-0.4182076	-702.9021907	0.248
485	242000	0.013230364	1	-3.657921158	-11.94192063	-0.4182076	-708.4142804	0.018
486	242500	0.013230364	1	-3.685108237	-10.74564112	-0.309903049	-710.062926	0.6
487	243000	0.013230364	1	-3.685108237	-10.74564112	-0.46178083	-708.0325926	0.186
488	243500	0.013230364	1	-3.685108237	-11.63780382	-0.556242482	-716.0524967	0.506
489	244000	0.012419573	1	-3.756007829	-11.44517132	-0.597834593	-702.7532062	0.472
490	244500	0.012419573	1	-3.756007829	-11.44517132	-0.585679448	-700.6846292	0.284
491	245000	0.012419573	1	-3.670518578	-11.42950683	-0.585679448	-701.1588079	0.004
492	245500	0.010994261	1	-3.589950312	-11.79004049	-0.45343509	-694.0718696	0.416
493	246000	0.012746144	1	-3.596595206	-8.476283306	-0.47833772	-699.4725305	0.228
494	246500	0.012746144	1	-3.596595206	-8.476283306	-0.47833772	-697.7570795	0.192
495	247000	0.01061906	1	-3.477174726	-11.15884032	-0.47833772	-698.5641498	0.21
496	247500	0.013573102	1	-3.16987799	-11.39743803	-0.47833772	-699.2115087	0.012
497	248000	0.012205614	1	-3.16987799	-14.51524399	-0.47833772	-697.7953399	0.008
498	248500	0.011594558	1	-2.936069622	-15.25521408	-0.656384651	-698.6545958	0.404
499	249000	0.011020144	1	-2.923645976	-18.05077375	-0.553689261	-679.4695244	0.354
500	249500	0.012040875	1	-2.923645976	-25.92942338	-0.587326797	-675.0787436	0.356
501	250000	0.010857251	1	-2.95540132	-25.92942338	-0.714608117	-675.2043545	0.236
502	250500	0.010857251	1	-2.95540132	-25.92942338	-0.642904766	-666.7754695	0.176
503	251000	0.010857251	1	-2.95540132	-25.92942338	-0.673359274	-666.9757847	0.17
504	251500	0.010857251	1	-2.95540132	-25.92942338	-0.556223236	-666.9818593	0.228
505	252000	0.010857251	1	-2.59562219	-18.57908902	-0.685329631	-664.8165971	0.33
506	252500	0.01376359	1	-2.751204078	-15.66590913	-0.685329631	-670.126417	0.204
507	253000	0.01376359	1	-2.751204078	-15.66590913	-0.597423358	-673.9365643	0.264
508	253500	0.011455791	1	-2.722105465	-15.35178228	-0.597423358	-672.1564363	0.148
509	254000	0.012680295	1	-2.619134142	-13.47192692	-0.608684148	-670.9272442	0.214
510	254500	0.01354312	1	-2.613484455	-17.02686546	-0.608684148	-671.3310283	0.01
511	255000	0.013866089	1	-2.775884266	-21.09739826	-0.608684148	-669.9077675	0.216
512	255500	0.012713566	1	-2.636262647	-26.58551692	-0.608684148	-665.7582291	0.118
513	256000	0.013053413	1	-2.744668335	-23.50541025	-0.484350763	-672.013474	0.456
514	256500	0.013053413	1	-2.744668335	-23.50541025	-0.484350763	-675.7940364	0.036
515	257000	0.011890418	1	-2.363683754	-23.50541025	-0.484350763	-671.772859	0.104
516	257500	0.009298827	1	-2.487068357	-17.31994359	-0.484350763	-673.5875966	0.012
517	258000	0.009846083	1	-2.767585791	-16.85097474	-0.484350763	-673.7296258	0.184
518	258500	0.012787208	1	-3.205196752	-15.81328883	-0.484350763	-672.710118	0.094
519	259000	0.012787208	1	-3.205196752	-15.81328883	-0.615764914	-671.1386048	0.26
520	259500	0.015568065	1	-2.75495141	-16.10463668	-0.639338979	-678.6846076	0.19
521	260000	0.015568065	1	-2.75495141	-16.10463668	-0.578944138	-676.5765883	0.264
522	260500	0.013378074	1	-3.220251487	-16.10463668	-0.568287674	-684.3599808	0.43
523	261000	0.013163535	1	-2.975437381	-16.10463668	-0.436047837	-682.2864216	0.546
524	261500	0.010402098	1	-3.362451993	-16.10463668	-0.436047837	-681.2456462	0.004
525	262000	0.010402098	1	-3.362451993	-16.10463668	-0.436047837	-682.9750056	0.256
526	262500	0.010402098	1	-3.362451993	-16.10463668	-0.332949762	-692.630512	0.266
527	263000	0.010402098	1	-3.362451993	-16.10463668	-0.332949762	-692.630512	0
528	263500	0.010402098	1	-3.362451993	-16.10463668	-0.332949762	-692.630512	0
529	264000	0.010402098	1	-3.362451993	-16.10463668	-0.331302645	-687.3426602	0.248
530	264500	0.012242619	1	-4.314695759	-12.13437663	-0.493294639	-686.2179786	0.014
531	265000	0.012242619	1	-4.314695759	-12.66408356	-0.540838426	-698.2688877	0.506
532	265500	0.013131013	1	-4.023761176	-12.66408356	-0.497200766	-693.1617532	0.686
533	266000	0.013131013	1	-3.953587016	-11.65886796	-0.474887904	-695.543012	0.246
534	266500	0.013131013	1	-3.953587016	-11.5257988	-0.43830675	-690.9338983	0.69
535	267000	0.012608083	1	-3.792875284	-12.63004169	-0.43830675	-691.0488779	0.202
536	267500	0.012608083	1	-3.531003063	-12.63004169	-0.43830675	-691.5963156	0.178
537	268000	0.010837202	1	-3.43203233	-8.645854856	-0.43830675	-684.1067463	0.212
538	268500	0.011934804	1	-3.843843943	-4.032654014	-0.533086981	-689.1381149	0.224
539	269000	0.011315967	1	-3.829209253	-1.917930977	-0.37933524	-692.5801748	0.522
540	269500	0.012723943	1	-3.967760578	-0.578048698	-0.37933524	-693.3261983	0.016
541	270000	0.014550438	1	-3.680845834	-2.628837673	-0.37933524	-694.4661867	0.01
542	270500	0.014702983	1	-3.364039817	-3.368839938	-0.37933524	-696.0577386	0.084
543	271000	0.014495749	1	-2.581825802	-3.837754458	-0.37933524	-703.5068376	0.264
544	271500	0.010979735	1	-2.447060815	-3.614973546	-0.37933524	-700.5952238	0.012
545	272000	0.014241564	1	-2.959780441	-2.363019735	-0.394831788	-706.7646805	0.41
546	272500	0.014241564	1	-2.959780441	-2.363019735	-0.392131634	-698.6153635	0.428
547	273000	0.014241564	1	-2.959780441	-7.225579952	-0.490312731	-697.964768	0.32
548	273500	0.012848068	1	-2.959780441	-7.225579952	-0.463004321	-693.6045252	0.532
549	274000	0.012848068	1	-2.959780441	-7.225579952	-0.516262234	-691.31478	0.508
550	274500	0.012848068	1	-2.959780441	-7.225579952	-0.376691855	-692.3223295	0.31
551	275000	0.012627586	1	-2.595454521	-7.225579952	-0.376691855	-697.0803747	0.192
552	275500	0.012627586	1	-2.595454521	-7.225579952	-0.455140131	-706.1061954	0.178
553	276000	0.012320328	1	-2.595454521	-8.642664948	-0.455140131	-694.9261825	0.23
554	276500	0.011383362	1	-2.595454521	-4.007672571	-0.452196916	-697.7405808	0.174
555	277000	0.014023743	1	-2.952840626	-4.007672571	-0.440446763	-700.0882147	0.128
556	277500	0.014023743	1	-2.952840626	-4.007672571	-0.245177409	-700.6476973	0.346
557	278000	0.014023743	1	-2.952840626	-4.990164894	-0.41175742	-704.2486125	0.142
558	278500	0.01045271	1	-3.772123279	-3.564423665	-0.41175742	-702.7588022	0.006
559	279000	0.01045271	1	-3.772123279	-3.564423665	-0.41175742	-702.7588022	0
560	279500	0.01045271	1	-3.772123279	-3.564423665	-0.41175742	-702.7588022	0
561	280000	0.01045271	1	-3.772123279	-1.214976683	-0.41175742	-703.8810067	0.002
562	280500	0.010575623	1	-3.772123279	1.132102582	-0.41175742	-703.9180584	0.004
563	281000	0.010575623	1	-3.772123279	1.132102582	-0.445165528	-703.1889269	0.17
564	281500	0.010575623	1	-3.772123279	1.132102582	-0.388504255	-694.3745908	0.504
565	282000	0.014231908	1	-3.748859176	-1.71291957	-0.388504255	-702.2313551	0.202
566	282500	0.012649231	1	-3.909276063	-0.447177548	-0.388504255	-687.6391841	0.152
567	283000	0.012649231	1	-3.909276063	-0.447177548	-0.400317086	-701.4505877	0.394
568	283500	0.010405215	1	-4.004726581	-0.557478315	-0.400317086	-703.7586849	0.218
569	284000	0.010801984	1	-3.97268454	0.066704199	-0.400317086	-701.9998963	0.188
570	284500	0.010801984	1	-3.97268454	0.066704199	-0.407586417	-698.1001632	0.488
571	285000	0.014112471	1	-3.872161055	-0.147686113	-0.407586417	-698.6802855	0.012
572	285500	0.014112471	1	-3.872161055	-0.147686113	-0.42073267	-697.6882181	0.232
573	286000	0.010283014	1	-3.957162315	-1.387756638	-0.373338187	-698.5104783	0.534
574	286500	0.011578333	1	-4.135962193	-1.998291816	-0.373338187	-703.3701449	0.112
575	287000	0.011578333	1	-4.135962193	-1.998291816	-0.373338187	-703.3701449	0
576	287500	0.011578333	1	-4.135962193	-1.998291816	-0.37922913	-708.1257639	0.17
577	288000	0.014912707	1	-4.180871418	-1.370408992	-0.484927602	-706.5221254	0.184
578	288500	0.016062323	1	-4.139198974	-1.349598735	-0.461997554	-701.8694249	0.364
579	289000	0.016062323	1	-4.139198974	-0.527558468	-0.512250262	-699.044484	0.17
580	289500	0.014102833	1	-4.087662091	-1.812535527	-0.512250262	-695.3803201	0.016
581	290000	0.017729451	1	-4.067309314	-3.04453311	-0.512250262	-702.9294706	0.14
582	290500	0.011189836	1	-4.044830129	-0.313763084	-0.369979527	-692.0180452	0.4
583	291000	0.011189836	1	-4.044830129	-0.313763084	-0.369979527	-692.0180452	0
584	291500	0.011189836	1	-4.044830129	-0.313763084	-0.378548967	-685.4691399	0.138
585	292000	0.009876824	1	-4.022363954	-2.021727736	-0.445819465	-684.4406548	0.26
586	292500	0.009876824	1	-4.022363954	-2.021727736	-0.445819465	-684.4406548	0
587	293000	0.009876824	1	-4.022363954	-2.021727736	-0.445819465	-684.4406548	0
588	293500	0.009876824	1	-4.022363954	-2.021727736	-0.445819465	-691.7826053	0.186
589	294000	0.011740817	1	-4.19700561	-3.927516546	-0.445819465	-690.2605218	0.21
590	294500	0.011740817	1	-4.19700561	-3.927516546	-0.445819465	-691.6923457	0.032
591	295000	0.015916729	1	-4.19700561	-7.192904792	-0.473334192	-690.5000948	0.466
592	295500	0.015916729	1	-4.19700561	-7.192904792	-0.473334192	-690.5000948	0
593	296000	0.015916729	1	-4.19700561	-7.192904792	-0.400228028	-689.6705563	0.478
594	296500	0.013292714	1	-4.273971754	-7.192904792	-0.3429901	-685.8762568	0.77
595	297000	0.013292714	1	-4.273971754	-7.192904792	-0.496142717	-694.3859488	0.8
596	297500	0.013292714	1	-4.273971754	-7.192904792	-0.463236052	-684.7683199	0.536
597	298000	0.013292714	1	-4.273971754	-7.192904792	-0.361541036	-685.9823929	0.26
598	298500	0.012730913	1	-4.362627612	-7.923533774	-0.344190219	-684.4196365	0.51
599	299000	0.012730913	1	-4.362627612	-7.923533774	-0.344190219	-693.8743031	0.238
600	299500	0.012730913	1	-4.362627612	-7.923533774	-0.406743173	-684.2746418	0.69
601	3.00E+05	0.014438676	1	-4.400695032	-6.948875349	-0.46897116	-682.9594444	0.216
602	300500	0.010101707	1	-4.412275474	-6.331913118	-0.482409894	-683.1039312	0.228
603	301000	0.013399277	1	-4.388297654	-5.787540117	-0.466828293	-686.3676076	0.268
604	301500	0.013399277	1	-4.388297654	-5.787540117	-0.442761514	-681.0352031	0.422
605	302000	0.01321423	1	-4.349322065	-5.416361179	-0.442761514	-675.6179724	0.168
606	302500	0.013495332	1	-4.410492444	-7.526686333	-0.442761514	-682.5498176	0.216
607	303000	0.013495332	1	-4.410492444	-7.526686333	-0.442761514	-682.5498176	0
608	303500	0.011047368	1	-4.346633279	-10.34565174	-0.442761514	-685.6559962	0.2
609	304000	0.011465793	1	-4.436226487	-11.37860142	-0.442761514	-688.1558223	0.046
610	304500	0.011465793	1	-4.436226487	-11.37860142	-0.427036994	-690.4151913	0.508
611	305000	0.011068998	1	-4.627874984	-11.01102221	-0.520721903	-682.6720483	0.538
612	305500	0.015569367	1	-4.627874984	-12.6105542	-0.520721903	-686.7019695	0.106
613	306000	0.015569367	1	-4.627874984	-12.6105542	-0.54438438	-689.3036029	0.566
614	306500	0.013209909	1	-4.323786907	-11.80958708	-0.505384461	-677.6543198	0.428
615	307000	0.017956627	1	-4.323786907	-11.89184267	-0.542355985	-683.4756633	0.584
616	307500	0.017956627	1	-4.323786907	-11.89184267	-0.542355985	-683.4727573	0.2
617	308000	0.017956627	1	-4.323786907	-11.89184267	-0.542355985	-689.6093924	0.054
618	308500	0.020390126	1	-4.323786907	-11.89184267	-0.542355985	-690.1264253	0.262
619	309000	0.012646174	1	-4.360604847	-11.89184267	-0.346948222	-681.5721122	0.512
620	309500	0.012646174	1	-4.168740815	-11.89184267	-0.409220866	-681.2519939	0.332
621	310000	0.012646174	1	-4.168740815	-11.89184267	-0.57951794	-682.754252	0.158
622	310500	0.012646174	1	-4.168740815	-11.89184267	-0.699775463	-671.0202035	0.418
623	311000	0.012646174	1	-4.168740815	-11.89184267	-0.699775463	-674.4375728	0.014
624	311500	0.012646174	1	-4.168740815	-11.89184267	-0.699775463	-674.4375728	0
625	312000	0.012646174	1	-4.168740815	-11.89184267	-0.545118274	-671.7283552	0.392
626	312500	0.012646174	1	-4.168740815	-11.89184267	-0.545118274	-670.6764562	0.01
627	313000	0.012646174	1	-4.212006704	-13.12379896	-0.545118274	-682.8044758	0.16
628	313500	0.012165114	1	-4.237062447	-10.97504588	-0.552037562	-682.6992514	0.354
629	314000	0.012165114	1	-4.237062447	-10.97504588	-0.552037562	-682.6992514	0
630	314500	0.012165114	1	-4.237062447	-10.97504588	-0.552037562	-682.6992514	0
631	315000	0.012165114	1	-4.237062447	-10.97504588	-0.552037562	-686.697562	0.02
632	315500	0.012165114	1	-4.237062447	-10.97504588	-0.520910204	-695.8732958	0.434
633	316000	0.012165114	1	-4.237062447	-10.97504588	-0.520910204	-696.1139286	0.172
634	316500	0.012165114	1	-4.237062447	-10.97504588	-0.520910204	-688.2051041	0.324
635	317000	0.012165114	1	-4.237062447	-10.97504588	-0.624662112	-682.3719997	0.222
636	317500	0.012165114	1	-4.237062447	-10.97504588	-0.624662112	-693.6027665	0.106
637	318000	0.01224914	1	-4.204876762	-11.88704649	-0.418967251	-690.1008386	0.43
638	318500	0.01224914	1	-4.204876762	-11.88704649	-0.438691171	-689.0506145	0.316
639	319000	0.012221714	1	-4.188489095	-12.70439806	-0.516309647	-681.4535082	0.498
640	319500	0.014391906	1	-4.189594556	-11.99422205	-0.516309647	-683.9272098	0.166
641	320000	0.016418008	1	-4.187642616	-11.88048797	-0.516309647	-698.3857134	0.538
642	320500	0.011946584	1	-4.19945347	-11.92681297	-0.516309647	-689.601428	0.274
643	321000	0.014327211	1	-4.203716928	-12.23544822	-0.516309647	-688.5624934	0.39
644	321500	0.013296893	1	-4.163027268	-12.19862967	-0.516309647	-689.767256	0.376
645	322000	0.013296893	1	-4.163027268	-12.19862967	-0.347127079	-691.3722771	0.472
646	322500	0.011440231	1	-4.140723134	-11.70131271	-0.48221248	-686.0866348	0.532
647	323000	0.011440231	1	-4.140723134	-11.70131271	-0.454377528	-688.3420095	0.454
648	323500	0.013370774	1	-4.184509396	-12.08923653	-0.454377528	-694.5689023	0.466
649	324000	0.013370774	1	-4.184509396	-12.08923653	-0.628424622	-706.0390082	0.444
650	324500	0.013370774	1	-4.184509396	-12.08923653	-0.252503293	-724.7653621	0.622
651	325000	0.013952121	1	-4.155548794	-12.08671917	-0.252503293	-721.6128804	0.06
652	325500	0.014727246	1	-4.16950405	-13.34366487	-0.354940061	-703.4217961	0.352
653	326000	0.014727246	1	-4.16950405	-13.34366487	-0.382944884	-712.6146982	0.364
654	326500	0.012791635	1	-4.19289493	-16.19195329	-0.382944884	-708.2915422	0.158
655	327000	0.012791635	1	-4.19289493	-16.19195329	-0.382944884	-710.8401516	0.154
656	327500	0.012791635	1	-4.19289493	-16.19195329	-0.382944884	-710.8401516	0
657	328000	0.012791635	1	-4.19289493	-16.19195329	-0.382944884	-711.5573718	0.216
658	328500	0.012791635	1	-4.19289493	-12.74098038	-0.016624111	-720.7600888	0.116
659	329000	0.012791635	1	-4.19289493	-12.74098038	-0.016624111	-716.6222583	0.072
660	329500	0.012791635	1	-4.19289493	-12.74098038	0.067185356	-710.8695274	0.096
661	330000	0.012791635	1	-4.19289493	-12.74098038	-0.089934519	-717.1701936	0.102
662	330500	0.012791635	1	-4.19289493	-12.74098038	-0.089934519	-716.8235733	0.086
663	331000	0.012791635	1	-4.19289493	-12.74098038	-0.089934519	-726.9254445	0.102
664	331500	0.012791635	1	-4.167966619	-12.31139306	-0.089934519	-727.7754821	0.004
665	332000	0.014726379	1	-4.09644893	-11.90807412	-0.133900508	-724.9683269	0.144
666	332500	0.01603957	1	-4.082544759	-11.90807412	-0.133900508	-712.3912116	0.212
667	333000	0.01603957	1	-4.082544759	-11.90807412	-0.30565833	-704.4928142	0.302
668	333500	0.015366549	1	-4.109697588	-13.32068267	-0.30565833	-691.6200526	0.316
669	334000	0.017113074	1	-4.10724639	-11.02937794	-0.13387789	-700.3086248	0.35
670	334500	0.01793695	1	-4.093180211	-9.660254503	-0.28651	-698.3727057	0.284
671	335000	0.01793695	1	-4.093180211	-9.660254503	-0.575198322	-697.2391803	0.054
672	335500	0.011155381	1	-4.10123274	-9.807762897	-0.257419833	-697.2314145	0.288
673	336000	0.011687059	1	-4.112280442	-8.638637658	-0.257419833	-702.3043268	0.014
674	336500	0.011646899	1	-4.146807242	-6.250083332	-0.266280078	-704.7872516	0.464
675	337000	0.014957829	1	-4.147732858	-6.61850235	-0.608690025	-688.5304467	0.586
676	337500	0.012311714	1	-4.071050607	-5.832289931	-0.482821273	-688.4298101	0.302
677	338000	0.011059235	1	-4.016352356	-1.786263329	-0.372021942	-691.1137659	0.214
678	338500	0.011059235	1	-4.016352356	-1.786263329	-0.397402252	-690.0181125	0.098
679	339000	0.011059235	1	-4.016352356	-1.786263329	-0.397402252	-689.7841413	0.096
680	339500	0.011059235	1	-4.016352356	-1.786263329	-0.397402252	-689.7841413	0
681	340000	0.012752304	1	-4.044849453	-2.580466434	-0.455120631	-688.5089683	0.424
682	340500	0.014413095	1	-4.08727132	-5.378815401	-0.560031468	-687.6411517	0.206
683	341000	0.014413095	1	-4.218722049	-7.797765382	-0.375482703	-689.9855134	0.396
684	341500	0.014413095	1	-4.218722049	-8.647173762	-0.572783943	-688.1539409	0.332
685	342000	0.014413095	1	-4.218722049	-8.647173762	-0.572783943	-695.4217131	0.204
686	342500	0.014413095	1	-4.218722049	-8.647173762	-0.515825607	-697.9736666	0.21
687	343000	0.014413095	1	-4.218722049	-8.647173762	-0.515825607	-709.5015599	0.176
688	343500	0.014413095	1	-4.218722049	-8.647173762	-0.300907358	-693.5657043	0.394
689	344000	0.010407174	1	-4.240143013	-12.20645595	-0.300907358	-682.3083542	0.204
690	344500	0.012883963	1	-4.263873851	-13.18700616	-0.300907358	-684.2581837	0.018
691	345000	0.014353529	1	-4.304934426	-14.84614502	-0.300907358	-685.955292	0.006
692	345500	0.016735132	1	-4.318801455	-14.12597787	-0.548937375	-690.4207179	0.364
693	346000	0.013675398	1	-4.310749246	-13.081494	-0.548937375	-686.4614488	0.022
694	346500	0.011349108	1	-4.35487192	-8.35373141	-0.387652336	-691.3646251	0.438
695	347000	0.011349108	1	-4.35487192	-8.35373141	-0.512866245	-694.0798772	0.104
696	347500	0.011349108	1	-4.35487192	-8.35373141	-0.512866245	-686.1429135	0.2
697	348000	0.011682836	1	-4.508836273	-11.49685529	-0.512866245	-680.8818833	0.438
698	348500	0.011682836	1	-4.508836273	-11.49685529	-0.512866245	-680.8818833	0
699	349000	0.014307552	1	-4.665895663	-11.49685529	-0.54505019	-690.8512915	0.258
700	349500	0.014307552	1	-4.665895663	-10.30383873	-0.54505019	-691.9518082	0.182
701	350000	0.010777075	1	-4.70687974	-10.3803837	-0.414195605	-687.227493	0.568
702	350500	0.013975389	1	-4.70687974	-14.02282599	-0.363576501	-696.5317044	0.496
703	351000	0.009517266	1	-4.639006344	-14.02282599	-0.340111351	-696.0069585	0.566
704	351500	0.013301981	1	-4.453553779	-10.49418876	-0.340111351	-702.1344742	0.164
705	352000	0.013301981	1	-4.453553779	-10.49418876	-0.340111351	-702.1344742	0
706	352500	0.013301981	1	-4.453553779	-10.49418876	-0.333515639	-702.5545085	0.186
707	353000	0.013301981	1	-4.453553779	-10.49418876	-0.387760941	-705.7585912	0.472
708	353500	0.013301981	1	-4.453553779	-10.49418876	-0.385743482	-703.386109	0.38
709	354000	0.013301981	1	-4.453553779	-10.49418876	-0.385743482	-699.7366459	0.262
710	354500	0.013301981	1	-4.453553779	-10.49418876	-0.385743482	-699.7366459	0
711	355000	0.013301981	1	-4.453553779	-10.49418876	-0.532357354	-695.6393575	0.166
712	355500	0.01441593	1	-4.400911372	-11.31339696	-0.532357354	-699.7252699	0.11
713	356000	0.015084534	1	-4.422213107	-11.80889562	-0.551743228	-704.1083544	0.104
714	356500	0.015084534	1	-4.422213107	-11.80889562	-0.480829217	-697.8972126	0.238
715	357000	0.015084534	1	-4.422213107	-11.80889562	-0.421638672	-705.867371	0.164
716	357500	0.015084534	1	-4.422213107	-11.80889562	-0.421638672	-722.6500197	0.338
717	358000	0.015084534	1	-4.422213107	-11.80889562	-0.316612299	-715.8136529	0.368
718	358500	0.015084534	1	-4.422213107	-11.80889562	-0.316612299	-715.8136529	0
719	359000	0.009704097	1	-4.436147074	-12.62444555	-0.316612299	-718.2214309	0.166
720	359500	0.012692379	1	-4.44551248	-12.27248405	-0.316612299	-715.4251547	0.006
721	360000	0.012692379	1	-4.44551248	-12.27248405	-0.316612299	-710.7732831	0.162
722	360500	0.012374831	1	-4.428591941	-12.79878014	-0.316612299	-706.8540166	0.006
723	361000	0.012615685	1	-4.438180801	-10.22838579	-0.316612299	-712.6355927	0.364
724	361500	0.011454142	1	-4.445456036	-14.56663199	-0.255041309	-719.1208543	0.376
725	362000	0.012951914	1	-4.432575932	-15.20251529	-0.255041309	-716.1504368	0.192
726	362500	0.012510177	1	-4.437745237	-13.98965508	-0.143801446	-715.5650508	0.54
727	363000	0.012510177	1	-4.437745237	-13.98965508	-0.232202878	-716.5711955	0.216
728	363500	0.012510177	1	-4.437745237	-13.98965508	-0.232202878	-706.0629141	0.176
729	364000	0.012510177	1	-4.437745237	-13.98965508	-0.39332857	-711.3802186	0.206
730	364500	0.012510177	1	-4.437745237	-13.98965508	-0.085586568	-716.6906769	0.388
731	365000	0.012510177	1	-4.437745237	-13.98965508	-0.085586568	-720.2207254	0.178
732	365500	0.012510177	1	-4.437745237	-13.98965508	-0.11576967	-710.1953675	0.424
733	366000	0.012510177	1	-4.437745237	-13.98965508	-0.11576967	-712.5776834	0.154
734	366500	0.012510177	1	-4.437745237	-13.98965508	-0.136366947	-698.2264247	0.514
735	367000	0.012510177	1	-4.437745237	-10.89325092	-0.432624566	-701.4591216	0.352
736	367500	0.013922259	1	-4.450826724	-7.350876882	-0.432624566	-696.8959094	0.16
737	368000	0.015234066	1	-4.455839037	-5.108436493	-0.432624566	-702.9291299	0.174
738	368500	0.015234066	1	-4.455839037	-5.108436493	-0.432624566	-705.2904265	0.092
739	369000	0.015234066	1	-4.455839037	-5.108436493	-0.432624566	-695.4578298	0.064
740	369500	0.012036919	1	-4.466689979	-5.053099813	-0.432624566	-694.1309063	0.086
741	370000	0.009728239	1	-4.468414264	-5.751822149	-0.099556816	-699.7719905	0.238
742	370500	0.014244841	1	-4.465197684	-4.583297777	-0.278627205	-710.5613908	0.214
743	371000	0.014244841	1	-4.465197684	-4.583297777	-0.335234065	-704.9287518	0.264
744	371500	0.015287341	1	-4.452051625	-6.021632173	-0.37416467	-697.9532136	0.21
745	372000	0.015287341	1	-4.452051625	-6.021632173	-0.37416467	-696.0243776	0.008
746	372500	0.015287341	1	-4.452051625	-6.704895288	-0.37416467	-703.8426394	0.132
747	373000	0.01067767	1	-4.421501164	-8.980441242	-0.37416467	-696.6870078	0.242
748	373500	0.012137947	1	-4.418499261	-9.491069496	-0.325680161	-696.3960332	0.12
749	374000	0.012137947	1	-4.418499261	-9.343779283	-0.263469873	-701.6757184	0.346
750	374500	0.012137947	1	-4.426281296	-8.494746398	-0.263469873	-700.7368357	0.054
751	375000	0.012137947	1	-4.426281296	-6.019006302	-0.263469873	-696.4676203	0.258
752	375500	0.016306466	1	-4.416977092	-5.593680544	-0.433670466	-702.3095748	0.546
753	376000	0.014201616	1	-4.403527286	-7.986528082	-0.415222012	-699.7336313	0.396
754	376500	0.012351023	1	-4.466102167	-4.426021528	-0.362029298	-701.3580598	0.396
755	377000	0.012351023	1	-4.466102167	-4.426021528	-0.404098291	-692.2993561	0.33
756	377500	0.011210062	1	-4.471804936	-5.013825378	-0.404098291	-692.7505212	0.032
757	378000	0.011210062	1	-4.527459742	-5.013825378	-0.404098291	-693.3815756	0.002
758	378500	0.012459283	1	-4.531531749	-4.814134279	-0.404098291	-692.8708679	0.01
759	379000	0.011587261	1	-4.545553938	-4.814134279	-0.404098291	-692.8549882	0.004
760	379500	0.010399287	1	-4.477592961	-6.006196514	-0.300363679	-699.2348506	0.386
761	380000	0.012105679	1	-4.430903253	-6.006196514	-0.308079728	-706.5414965	0.228
762	380500	0.010323461	1	-4.56916143	-6.006196514	-0.308079728	-706.4452525	0.202
763	381000	0.010323461	1	-4.589076092	-6.006196514	-0.461456278	-705.1899	0.424
764	381500	0.010323461	1	-4.598666123	-7.85922276	-0.445789963	-700.4002061	0.41
765	382000	0.010323461	1	-4.598666123	-7.85922276	-0.342700581	-698.5553512	0.212
766	382500	0.010323461	1	-4.598666123	-7.85922276	-0.342700581	-698.5553512	0
767	383000	0.01246534	1	-4.618153381	-7.85922276	-0.342700581	-697.9616537	0.004
768	383500	0.01246534	1	-4.618153381	-7.85922276	-0.342700581	-697.9616537	0
769	384000	0.012388926	1	-4.595165702	-6.848932825	-0.342700581	-697.7680525	0.006
770	384500	0.012731112	1	-4.648217162	-4.134237929	-0.342700581	-698.0670272	0.006
771	385000	0.012731112	1	-4.648217162	-4.134237929	-0.448300109	-702.3689302	0.244
772	385500	0.01236577	1	-4.541625047	-3.016230504	-0.440745682	-696.7035649	0.354
773	386000	0.01236577	1	-4.541625047	-3.016230504	-0.440745682	-700.6404192	0.152
774	386500	0.01236577	1	-4.541625047	-3.016230504	-0.477120832	-702.9779579	0.496
775	387000	0.013213832	1	-4.561946987	-5.815047006	-0.569304234	-702.9707666	0.26
776	387500	0.013512361	1	-4.508425658	-4.182785697	-0.428569433	-698.2038873	0.638
777	388000	0.013512361	1	-4.50729747	-4.244968712	-0.348807761	-695.4477359	0.4
778	388500	0.011342417	1	-4.550749054	-5.627365053	-0.365711447	-696.7121865	0.152
779	389000	0.011739222	1	-4.567430709	-6.546657604	-0.44451781	-700.246755	0.638
780	389500	0.011401475	1	-4.638195506	-5.138691346	-0.44451781	-701.2833967	0.014
781	390000	0.011925846	1	-4.63283252	-9.111698785	-0.390220209	-695.1879018	0.252
782	390500	0.011614454	1	-4.693208129	-8.61354716	-0.390220209	-698.5175964	0.238
783	391000	0.010111748	1	-4.647782175	-11.3267787	-0.390220209	-708.6890444	0.284
784	391500	0.00953015	1	-4.626325866	-11.3267787	-0.390220209	-711.2762682	0.204
785	392000	0.010868961	1	-4.664766887	-10.10921144	-0.367754279	-701.6140716	0.28
786	392500	0.00949897	1	-4.569958676	-8.587614935	-0.367754279	-701.209246	0.068
787	393000	0.00949897	1	-4.607371747	-4.322366373	-0.403006206	-694.794631	0.252
788	393500	0.010100023	1	-4.540708424	-6.121570224	-0.522563083	-695.4530799	0.256
789	394000	0.013992272	1	-4.29960576	0.188732032	-0.522563083	-698.9082421	0.208
790	394500	0.013992272	1	-4.29960576	0.188732032	-0.522563083	-698.9082421	0
791	395000	0.013735062	1	-4.868300125	3.558268493	-0.436302109	-695.6391483	0.254
792	395500	0.015845296	1	-4.988135654	2.043761463	-0.495730286	-698.049441	0.514
793	396000	0.011636637	1	-4.998065912	1.666842895	-0.470846986	-691.3994873	0.534
794	396500	0.011636637	1	-4.998065912	1.666842895	-0.483855538	-699.1173931	0.734
795	397000	0.011636637	1	-4.998065912	1.666842895	-0.52201878	-692.914939	0.648
796	397500	0.011467677	1	-4.646125235	2.879572895	-0.517479285	-690.2803546	0.47
797	398000	0.009721997	1	-4.544663729	2.523340899	-0.462122726	-691.9630084	0.652
798	398500	0.009721997	1	-4.544663729	2.523340899	-0.504974462	-689.2126272	0.578
799	399000	0.009721997	1	-4.544663729	2.523340899	-0.417516361	-696.0997699	0.188
800	399500	0.009721997	1	-4.544663729	2.523340899	-0.488800766	-691.0990177	0.552
801	4.00E+05	0.014107067	1	-4.376714747	7.086121193	-0.240751856	-698.800106	0.3
802	400500	0.014107067	1	-4.376714747	7.086121193	-0.466690491	-693.6348878	0.172
803	401000	0.014107067	1	-4.376714747	7.086121193	-0.466690491	-693.3347229	0.1
804	401500	0.014107067	1	-4.376714747	7.086121193	-0.521305817	-685.0769524	0.078
805	402000	0.016050201	1	-5.484318746	-0.356924157	-0.602624625	-684.1742161	0.384
806	402500	0.016050201	1	-5.013432628	-0.356924157	-0.602624625	-689.9056214	0.218
807	403000	0.016050201	1	-5.013432628	-0.356924157	-0.531638731	-683.3749184	0.294
808	403500	0.016050201	1	-4.769476328	-11.08796939	-0.589600953	-679.5304058	0.516
809	404000	0.016050201	1	-4.769476328	-11.08796939	-0.367883668	-693.490669	0.35
810	404500	0.016050201	1	-4.769476328	-11.08796939	-0.506973673	-680.0715997	0.2
811	405000	0.010750652	1	-4.62522722	-11.08796939	-0.563590022	-669.6709467	0.378
812	405500	0.010750652	1	-4.62522722	-11.08796939	-0.565346094	-670.187141	0.11
813	406000	0.014374432	1	-4.425979306	-12.32554575	-0.565346094	-683.1241794	0.432
814	406500	0.013143164	1	-4.435039292	-10.53218738	-0.565346094	-682.0901426	0.006
815	407000	0.015153386	1	-4.319934107	-10.53218738	-0.565346094	-683.270424	0.004
816	407500	0.014531626	1	-4.280412301	-8.574733859	-0.565346094	-682.5717505	0.006
817	408000	0.011478108	1	-4.186895127	-12.94524118	-0.565346094	-681.9151735	0.006
818	408500	0.011997838	1	-4.186895127	-12.94524118	-0.565346094	-681.6312021	0.002
819	409000	0.011997838	1	-4.186895127	-12.94524118	-0.477745982	-678.7539146	0.19
820	409500	0.012800403	1	-4.250061186	-8.796840165	-0.54704286	-676.3792173	0.418
821	410000	0.012721592	1	-4.213491649	-8.796840165	-0.54704286	-675.906318	0.004
822	410500	0.013838375	1	-4.173429029	-8.050739888	-0.54704286	-682.8723112	0.224
823	411000	0.013838375	1	-4.173429029	-8.050739888	-0.486427401	-675.9109123	0.21
824	411500	0.013838375	1	-4.173429029	-8.050739888	-0.486427401	-675.9109123	0
825	412000	0.015353768	1	-4.099120487	-8.85262432	-0.486427401	-677.3702534	0.006
826	412500	0.011398736	1	-4.199071714	-10.21933833	-0.552055138	-683.4342774	0.23
827	413000	0.011398736	1	-4.199071714	-10.21933833	-0.435431385	-686.5625445	0.228
828	413500	0.011398736	1	-4.121321402	-10.89516015	-0.409314917	-687.9965725	0.264
829	414000	0.014271419	1	-4.117981772	-10.33929126	-0.566084323	-690.386489	0.534
830	414500	0.01077646	1	-4.04666529	-10.01511994	-0.313091987	-688.3986545	0.752
831	415000	0.010258817	1	-3.935194879	-10.28971041	-0.300696194	-685.9732808	0.704
832	415500	0.010258817	1	-3.935194879	-10.28971041	-0.507653382	-690.2395385	0.49
833	416000	0.010258817	1	-3.935194879	-10.28971041	-0.507653382	-690.2395385	0
834	416500	0.010258817	1	-3.935194879	-10.28971041	-0.327262861	-687.171624	0.236
835	417000	0.011280365	1	-3.69642698	-13.04240145	-0.327262861	-686.232473	0.006
836	417500	0.010545486	1	-3.297453021	-13.04240145	-0.283303254	-686.3764767	0.088
837	418000	0.010545486	1	-3.297453021	-13.04240145	-0.283303254	-687.5390945	0.138
838	418500	0.012018582	1	-3.370741225	-13.04240145	-0.283303254	-689.395141	0.218
839	419000	0.015319521	1	-3.611670527	-17.61278832	-0.623182374	-682.9337199	0.182
840	419500	0.014098396	1	-3.611670527	-10.59020415	-0.623182374	-680.7767701	0.004
841	420000	0.014098396	1	-3.611670527	-10.59020415	-0.515849615	-673.1268342	0.174
842	420500	0.014098396	1	-3.611670527	-10.59020415	-0.515849615	-673.1268342	0
843	421000	0.014098396	1	-3.611670527	-10.59020415	-0.515849615	-673.1268342	0
844	421500	0.013118589	1	-3.853150282	-7.853597429	-0.515849615	-672.5527777	0.006
845	422000	0.014134736	1	-3.834302817	-14.83076061	-0.624810617	-670.6644696	0.256
846	422500	0.013920566	1	-4.112170052	-12.6581177	-0.656056328	-669.3553211	0.344
847	423000	0.013920566	1	-4.112170052	-12.6581177	-0.496536235	-672.0787658	0.48
848	423500	0.013920566	1	-4.112170052	-12.6581177	-0.495836142	-670.1881292	0.254
849	424000	0.011773513	1	-3.843168816	-12.6581177	-0.495836142	-671.1778731	0.278
850	424500	0.014328384	1	-3.61429342	-12.6581177	-0.495836142	-675.9154036	0.262
851	425000	0.010510424	1	-3.477081366	-12.89609597	-0.575422339	-671.5002786	0.222
852	425500	0.013443421	1	-3.113890277	-13.30356084	-0.575422339	-679.3944024	0.14
853	426000	0.013443421	1	-3.113890277	-13.30356084	-0.448576897	-681.2797322	0.27
854	426500	0.010970142	1	-3.113890277	-12.35417055	-0.495989335	-678.6255562	0.436
855	427000	0.010970142	1	-3.113890277	-12.35417055	-0.501524523	-677.1482707	0.51
856	427500	0.013353174	1	-2.965740297	-12.35417055	-0.519092257	-676.5049325	0.804
857	428000	0.01208479	1	-2.862932275	-12.35417055	-0.476378961	-674.543567	0.532
858	428500	0.012885488	1	-3.005247602	-12.90594245	-0.283608928	-683.2082063	0.786
859	429000	0.01150283	1	-3.125878131	-13.21726763	-0.397919899	-685.9575484	0.498
860	429500	0.009494996	1	-3.177980419	-13.06984922	-0.397919899	-691.7175722	0.456
861	430000	0.010411466	1	-3.06971797	-15.0810862	-0.47867269	-695.3475606	0.23
862	430500	0.01258968	1	-3.198202369	-13.88248194	-0.465850691	-695.067241	0.64
863	431000	0.01258968	1	-3.198202369	-13.88248194	-0.425314317	-688.7526217	0.3
864	431500	0.012238169	1	-3.215684667	-14.09636385	-0.649897618	-692.4938175	0.382
865	432000	0.012238169	1	-3.215684667	-14.09636385	-0.439236065	-688.2934366	0.198
866	432500	0.012238169	1	-3.215684667	-16.25123184	-0.439236065	-686.8191616	0.04
867	433000	0.012238169	1	-3.093993208	-17.38686201	-0.483897256	-685.2870761	0.378
868	433500	0.013931825	1	-3.252224671	-16.39359891	-0.474908689	-693.3608126	0.318
869	434000	0.010941838	1	-2.780141547	-15.31865504	-0.474908689	-691.7411504	0.006
870	434500	0.01228869	1	-2.80420149	-14.49187644	-0.482885424	-694.6224312	0.208
871	435000	0.01228869	1	-2.80420149	-14.49187644	-0.482885424	-687.2423148	0.114
872	435500	0.012943771	1	-3.380571751	-13.20399664	-0.482885424	-687.0979779	0.006
873	436000	0.012943771	1	-3.380571751	-13.20399664	-0.595354716	-683.6489343	0.252
874	436500	0.012943771	1	-3.380571751	-13.20399664	-0.595354716	-679.7172486	0.096
875	437000	0.012943771	1	-3.380571751	-13.20399664	-0.595354716	-679.7172486	0
876	437500	0.012943771	1	-3.380571751	-13.20399664	-0.512773267	-672.7392117	0.192
877	438000	0.016171286	1	-3.380571751	-17.03528274	-0.544992842	-672.2402492	0.152
878	438500	0.012605873	1	-3.308543135	-14.36226813	-0.399580174	-669.7656779	0.284
879	439000	0.012605873	1	-3.308543135	-14.36226813	-0.399580174	-671.9023034	0.082
880	439500	0.012605873	1	-3.308543135	-14.36226813	-0.399580174	-671.9023034	0
881	440000	0.012605873	1	-3.308543135	-14.36226813	-0.349528733	-672.3804627	0.254
882	440500	0.012605873	1	-3.308543135	-14.36226813	-0.532644742	-678.6152647	0.62
883	441000	0.012605873	1	-3.308543135	-14.36226813	-0.532644742	-677.3590159	0.06
884	441500	0.012605873	1	-3.308543135	-14.36226813	-0.532644742	-683.3451888	0.204
885	442000	0.015723545	1	-3.303672479	-16.64759884	-0.631348857	-682.2226623	0.202
886	442500	0.011831347	1	-3.099775899	-16.654762	-0.567355889	-683.499077	0.18
887	443000	0.015252066	1	-3.156535509	-18.91508999	-0.567355889	-688.1318455	0.284
888	443500	0.012215772	1	-3.756064979	-17.20316567	-0.367932186	-680.892061	0.328
889	444000	0.010468197	1	-3.737890506	-12.28094431	-0.367932186	-674.2877334	0.024
890	444500	0.010468197	1	-3.737890506	-12.28094431	-0.367932186	-684.679926	0.036
891	445000	0.010672419	1	-3.792545657	-8.956406605	-0.486042753	-672.6957366	0.214
892	445500	0.010377582	1	-3.601182846	-17.7804452	-0.558020042	-672.4723355	0.016
893	446000	0.010377582	1	-3.601182846	-17.7804452	-0.558020042	-667.9358467	0.31
894	446500	0.010377582	1	-3.601182846	-17.7804452	-0.50853026	-669.9895478	0.398
895	447000	0.010377582	1	-3.601182846	-17.7804452	-0.582224762	-665.2895357	0.38
896	447500	0.01014933	1	-4.271361646	-17.7804452	-0.626598555	-671.6587462	0.434
897	448000	0.013067259	1	-4.271361646	-10.48987215	-0.626598555	-669.89167	0.172
898	448500	0.013067259	1	-4.271361646	-10.48987215	-0.626598555	-669.89167	0
899	449000	0.013067259	1	-4.271361646	-10.48987215	-0.573125435	-667.6021863	0.202
900	449500	0.013067259	1	-4.271361646	-10.48987215	-0.573125435	-677.3948155	0.15
901	450000	0.01271686	1	-4.202485918	-12.71714083	-0.573125435	-679.30931	0.012
902	450500	0.01271686	1	-4.202485918	-12.71714083	-0.58917876	-670.9947642	0.418
903	451000	0.01271686	1	-4.202485918	-12.71714083	-0.56989927	-673.5886473	0.51
904	451500	0.012492336	1	-3.870672154	-19.83061519	-0.557006651	-674.086519	0.094
905	452000	0.012492336	1	-3.870672154	-19.83061519	-0.509502022	-679.2643502	0.318
906	452500	0.012966988	1	-3.878326661	-23.78588997	-0.609169761	-687.6594156	0.094
907	453000	0.012966988	1	-3.878326661	-23.78588997	-0.609169761	-685.4229861	0.088
908	453500	0.012966988	1	-3.878326661	-23.78588997	-0.609169761	-677.3297585	0.156
909	454000	0.013350074	1	-3.818889989	-21.60040324	-0.550929197	-673.1522079	0.122
910	454500	0.010841458	1	-3.713605036	-21.78104494	-0.550929197	-675.3190773	0.078
911	455000	0.011429123	1	-3.704649313	-22.58955247	-0.537774898	-685.5916153	0.28
912	455500	0.011521166	1	-3.658792517	-21.67477521	-0.483396434	-685.3399044	0.288
913	456000	0.011521166	1	-3.658792517	-21.67477521	-0.483396434	-685.3399044	0
914	456500	0.011521166	1	-3.658792517	-21.67477521	-0.483396434	-685.3399044	0
915	457000	0.011521166	1	-3.658792517	-21.67477521	-0.462900453	-696.7310628	0.512
916	457500	0.012437961	1	-3.698026878	-21.67477521	-0.506072307	-695.8399071	0.236
917	458000	0.011779146	1	-3.675383942	-23.18913363	-0.506072307	-697.6052625	0.272
918	458500	0.011779146	1	-3.675383942	-23.04454921	-0.506072307	-698.8217134	0.002
919	459000	0.013041801	1	-3.703368352	-24.21697404	-0.379138608	-696.0405322	0.244
920	459500	0.009960449	1	-3.711969635	-22.51585767	-0.362363732	-693.2114248	0.236
921	460000	0.011531804	1	-3.694876125	-23.25188691	-0.362363732	-692.9868913	0.206
922	460500	0.009879369	1	-3.694876125	-23.26673748	-0.362363732	-692.8010751	0.24
923	461000	0.010117651	1	-3.748669397	-24.30868072	-0.362363732	-704.7195426	0.358
924	461500	0.01346155	1	-3.773252654	-25.31387992	-0.47202238	-698.6540128	0.698
925	462000	0.01346155	1	-3.808239185	-25.31387992	-0.395803243	-695.1609563	0.344
926	462500	0.01346155	1	-3.808239185	-24.06170349	-0.489513429	-682.8228528	0.4
927	463000	0.01346155	1	-3.808239185	-24.06170349	-0.371100867	-692.7379243	0.618
928	463500	0.008457395	1	-3.832141069	-24.09592711	-0.404563049	-704.7374591	0.592
929	464000	0.009404577	1	-3.930092924	-23.10895078	-0.340501887	-702.7286275	0.552
930	464500	0.014391866	1	-3.877196356	-22.14750849	-0.340501887	-693.1602769	0.206
931	465000	0.014391866	1	-3.877196356	-22.14750849	-0.340501887	-693.1602769	0
932	465500	0.014391866	1	-3.877196356	-22.14750849	-0.340501887	-694.8608909	0.12
933	466000	0.014391866	1	-3.877196356	-22.14750849	-0.54246649	-704.9829653	0.088
934	466500	0.014391866	1	-3.877196356	-22.14750849	-0.451526903	-697.7301185	0.228
935	467000	0.014391866	1	-3.877196356	-22.14750849	-0.451526903	-697.7301185	0
936	467500	0.014391866	1	-3.877196356	-22.14750849	-0.428735285	-701.9107576	0.13
937	468000	0.014391866	1	-3.715346162	-10.04469372	-0.428735285	-700.2235433	0.138
938	468500	0.013333153	1	-3.753825459	-10.04469372	-0.323653844	-696.4154833	0.064
939	469000	0.009616837	1	-3.791528543	-7.859743998	-0.323653844	-698.8225486	0.15
940	469500	0.013084842	1	-3.676428905	-12.4835775	-0.420936345	-695.3167164	0.306
941	470000	0.013601587	1	-3.722371983	-19.81442107	-0.223252238	-695.2285569	0.182
942	470500	0.013601587	1	-3.722371983	-19.81442107	-0.208277514	-700.4853147	0.266
943	471000	0.013601587	1	-3.722371983	-19.81442107	-0.386421467	-709.5225499	0.164
944	471500	0.012156817	1	-3.647066694	-20.74242102	-0.386421467	-708.8868289	0.006
945	472000	0.012220543	1	-3.502442906	-17.97096321	-0.386421467	-708.9035473	0.006
946	472500	0.011505978	1	-3.420564233	-18.12875279	-0.386421467	-708.9878914	0.006
947	473000	0.012596558	1	-3.395355182	-17.83597511	-0.386421467	-715.9828824	0.216
948	473500	0.012764618	1	-3.329359184	-18.29794527	-0.386421467	-698.9876062	0.19
949	474000	0.012808033	1	-3.315230995	-17.05212726	-0.386421467	-693.4560669	0.168
950	474500	0.010946079	1	-3.276097759	-18.62501184	-0.386421467	-695.0128154	0.008
951	475000	0.01058225	1	-3.17367282	-16.19282673	-0.393818609	-694.8261732	0.34
952	475500	0.012518235	1	-3.154604456	-15.87933406	-0.479290806	-692.2743482	0.246
953	476000	0.011315477	1	-3.047279309	-11.43333393	-0.413418278	-694.3460517	0.396
954	476500	0.011315477	1	-3.047279309	-11.43333393	-0.42794933	-696.3342785	0.402
955	477000	0.011315477	1	-3.047279309	-11.43333393	-0.335184682	-697.1268374	0.442
956	477500	0.013076478	1	-2.717498634	-10.67759788	-0.390174176	-691.8796203	0.258
957	478000	0.013076478	1	-2.717498634	-10.67759788	-0.390898064	-688.3880049	0.654
958	478500	0.010033287	1	-2.717498634	-16.47316895	-0.291088664	-698.5062923	0.442
959	479000	0.014863147	1	-2.691247386	-19.64079742	-0.34682401	-704.5598375	0.242
960	479500	0.011007789	1	-2.404448375	-20.88052576	-0.408679574	-704.2959943	0.296
961	480000	0.012155938	1	-2.54442584	-23.60165704	-0.408679574	-701.1633226	0.19
962	480500	0.012155938	1	-2.54442584	-23.60165704	-0.408679574	-701.1633226	0
963	481000	0.012090445	1	-3.031400673	-19.05362647	-0.418918231	-698.0914667	0.124
964	481500	0.012090445	1	-3.031400673	-19.05362647	-0.446026459	-701.7604925	0.658
965	482000	0.011783279	1	-3.009381506	-16.29214258	-0.455912741	-699.2428788	0.24
966	482500	0.0124114	1	-2.936228022	-16.29214258	-0.292814999	-705.9290139	0.676
967	483000	0.0124114	1	-2.936228022	-16.29214258	-0.307481577	-700.4600593	0.632
968	483500	0.0124114	1	-2.936228022	-16.29214258	-0.281615852	-700.0994587	0.082
969	484000	0.0124114	1	-2.936228022	-15.68943847	-0.3255568	-706.050745	0.348
970	484500	0.011860948	1	-2.638091539	-9.214765523	-0.3255568	-715.1394024	0.17
971	485000	0.011860948	1	-2.638091539	-9.214765523	-0.307589813	-711.987748	0.244
972	485500	0.011860948	1	-2.638091539	-9.214765523	-0.307589813	-707.7254151	0.108
973	486000	0.011860948	1	-2.638091539	-9.214765523	-0.307589813	-707.7254151	0
974	486500	0.014776674	1	-2.637441492	-10.28003494	-0.307589813	-709.1229302	0.016
975	487000	0.010502524	1	-2.821998639	-15.95875758	-0.405757744	-709.2806907	0.116
976	487500	0.013732758	1	-2.845544768	-17.85264361	-0.225815728	-716.0280911	0.348
977	488000	0.013732758	1	-2.845544768	-17.85264361	-0.337720119	-701.4689022	0.236
978	488500	0.013732758	1	-2.845544768	-17.85264361	-0.337720119	-701.4689022	0
979	489000	0.0131631	1	-3.211400662	-20.33646793	-0.337720119	-702.9942561	0.008
980	489500	0.013511832	1	-3.313136218	-19.93630537	-0.439669079	-701.7168985	0.162
981	490000	0.012429665	1	-3.313136218	-16.08418943	-0.472298378	-701.0998233	0.336
982	490500	0.012429665	1	-3.313136218	-16.08418943	-0.472298378	-708.8731995	0.29
983	491000	0.013960221	1	-3.903769682	-16.39779825	-0.472298378	-689.4724828	0.194
984	491500	0.014592683	1	-4.316180935	-15.75625071	-0.472298378	-690.819975	0.006
985	492000	0.011093588	1	-4.040107055	-14.19218493	-0.472298378	-688.7090954	0.01
986	492500	0.011729135	1	-4.129779615	-14.48604281	-0.405143129	-691.0464413	0.37
987	493000	0.011729135	1	-3.77623322	-13.35958006	-0.569532233	-675.5411866	0.186
988	493500	0.014712159	1	-3.475611889	-11.13942819	-0.48859917	-673.0965401	0.358
989	494000	0.011060404	1	-3.337850077	-10.55222788	-0.483589278	-671.3725212	0.4
990	494500	0.011060404	1	-3.337850077	-10.55222788	-0.522270805	-674.1358839	0.5
991	495000	0.011060404	1	-3.337850077	-10.55222788	-0.604115482	-660.2726037	0.182
992	495500	0.011238237	1	-3.337850077	-5.968397135	-0.582441603	-666.195036	0.176
993	496000	0.011238237	1	-3.337850077	-5.968397135	-0.607995508	-674.2473316	0.532
994	496500	0.011267387	1	-3.337850077	-5.968397135	-0.608631611	-683.9120575	0.346
995	497000	0.011267387	1	-3.337850077	-5.968397135	-0.486291644	-681.0872205	0.2
996	497500	0.011267387	1	-3.337850077	-5.968397135	-0.486291644	-689.8027116	0.354
997	498000	0.015016938	1	-4.061966918	-6.521999759	-0.486291644	-693.8125178	0.204
998	498500	0.009501289	1	-4.061966918	-5.817615752	-0.486291644	-694.6995089	0.28
999	499000	0.009537957	1	-3.854479347	-5.817615752	-0.486291644	-694.416441	0.004
1000	499500	0.009537957	1	-3.854479347	-5.817615752	-0.486291644	-693.2778223	0.14
