# Supplementary material for: Incompatibility between two major innovations shaped the diversification of fish feeding mechanisms
Source: PLoS Biol. 2025 Jun 24;23(6):e3003225. doi: 10.1371/journal.pbio.3003225 (PMC12186908; doi:10.1371/journal.pbio.3003225)
Supplement: S1 Code — (R) [file pbio.3003225.s010.R]

library(tidyverse)
library(dplyr)
library(ggplot2)
library(phytools)
library(geiger)
library(nlme)
library(ggrepel)
library(rr2)
library(viridis)
library(arules)
library(broom)
library(reshape)
library(rstatix)
library(car)

# Load data #
data<-read.csv("S1_Data.csv")
rownames(data)<-data$Tip_name

# Log shape ratio #
data$log_length<-log((data$tooth_length_mm+0.1)/data$geom_mean)
plot(data$geom_mean,data$log_length)

# Arcsin transformation for proportional data #
data$as_body_ram<-asin(sqrt(data$body_ram))
data$as_jaw_ram<-asin(sqrt(data$jaw_ram))
data$as_suction<-asin(sqrt(data$suction))

# Read tree #
tree<-read.nexus("S3_Data.nexus")
check<-name.check(tree,data.names = data$Tip_name)
tree<-drop.tip(tree,check$tree_not_data)
data<-data[match(tree$tip.label,rownames(data)),]

# Make quartiles #
data$quartile<-ntile(data$log_length,10)
big_teeth<-subset(data,quartile==10)

# Compare cichlids and characiformes #
characiformes<-subset(data,Family=="Acestroryhnchidae"|Family=="Alestidae"|Family=="Anostomidae"|Family=="Chalceidae"|
                        Family=="Characidae"|Family=="Chilodontidae"|Family=="Ctenoluciidae"|Family=="Cynodontidae"|
                        Family=="Distichodontidae"|Family=="Hemiodontidae"|Family=="Hepsetidae"|Family=="Serrasalmidae")
characiformes$clade<-"Characiformes"
cichlidae<-subset(data,Family=="Cichlidae")
cichlidae$clade<-"Cichlidae"
compare<-rbind(cichlidae,characiformes)
leveneTest(log_length~clade,data=compare)
clade_anova<-welch_anova_test(compare,log_length~clade)
summary(clade_anova)

# PGLS under BM #
body_ram_pgls<-gls(as_body_ram~log_length,data=data,correlation=corBrownian(phy=tree))
summary(body_ram_pgls)
R2(body_ram_pgls)
jaw_ram_pgls<-gls(as_jaw_ram~log_length,data=data,correlation=corBrownian(phy=tree))
summary(jaw_ram_pgls)
R2(jaw_ram_pgls)
suction_pgls<-gls(as_suction~log_length,data=data,correlation=corBrownian(phy=tree))
summary(suction_pgls)

# Remove cichlids and repeat PGLS #
data_no_cichlids<-subset(data,Family!="Cichlidae")
cichlid_tree<-read.nexus("S3_Data.nexus")
cichlid_check<-name.check(cichlid_tree,data.names = data_no_cichlids$Tip_name)
cichlid_tree<-drop.tip(cichlid_tree,cichlid_check$tree_not_data)
data_no_cichlids<-data_no_cichlids[match(cichlid_tree$tip.label,rownames(data_no_cichlids)),]

nc_body_ram_pgls<-gls(as_body_ram~log_length,data=data_no_cichlids,correlation=corBrownian(phy=cichlid_tree))
summary(nc_body_ram_pgls)
R2(nc_body_ram_pgls)
nc_jaw_ram_pgls<-gls(as_jaw_ram~log_length,data=data_no_cichlids,correlation=corBrownian(phy=cichlid_tree))
summary(nc_jaw_ram_pgls)
R2(nc_jaw_ram_pgls) 
nc_suction_pgls<-gls(as_suction~log_length,data=data_no_cichlids,correlation=corBrownian(phy=cichlid_tree))
summary(nc_suction_pgls)

# Discretize tooth length to estimate variance in each bin #
data$tooth_bin<-discretize(data$log_length,method='frequency',breaks=10,labels=c("1","2","3","4","5","6","7","8","9","10"))
table(data$tooth_bin)
variances<-group_by(data, tooth_bin) %>% 
  summarise(body_var=var(as_body_ram), jaw_var=var(as_jaw_ram),suction_var=var(as_suction))
bin_means<-group_by(data,tooth_bin) %>%
  summarise(mean_size=mean(log_length))
variances$bin_means<-bin_means$mean_size

# Regression of variance and tooth bin
body_var_model<-lm(body_var~bin_means,data=variances)
summary(body_var_model)
jaw_var_model<-lm(jaw_var~bin_means,data=variances)
summary(jaw_var_model)
suction_var_model<-lm(suction_var~bin_means,data=variances)
summary(suction_var_model)

# Estimate correlation between characters under threshold model #
# Proportions are a two character based on which proportion is highest #
# 0=body ram, 1=jaw ram #
threshold_df<-data[,c(19,18)]
sample<-500
ngen<-500000
burnin<-0.2*ngen
thresh_model<-threshBayes(tree,threshold_df,types=c("continuous","discrete"),ngen=ngen,control=list(sample=sample))
thresh_model_pars<-as.data.frame(thresh_model$par)
# Remove burn-in #
thresh_pars_after_burnin<-thresh_model_pars[c(101:1000),]
colMeans(thresh_model$par[(0.2*ngen/sample):(ngen/sample)+1,
                          letters[1:4]])

# OUwie model fitting #
library(OUwie)
states<-data$Feeding_state
names(states)<-rownames(data)
mapped_tree <- make.simmap(tree, states, model="ER",nsim=100)

nsim=100
bm1_data<- lapply(1:nsim, function(x){
  OUwie(mapped_tree[[x]], data=ouwie_data, model="BM1",simmap.tree = TRUE)
})
bms_data<- lapply(1:nsim, function(x){
  OUwie(mapped_tree[[x]], data=ouwie_data, model="BMS",simmap.tree = TRUE)
})
ou1_data<- lapply(1:nsim, function(x){
  OUwie(mapped_tree[[x]], data=ouwie_data, model="OU1",simmap.tree = TRUE)
})
oum_data<- lapply(1:nsim, function(x){
  OUwie(mapped_tree[[x]], data=ouwie_data, model="OUM",simmap.tree = TRUE)
})
oumv_data<- lapply(1:nsim, function(x){
  OUwie(mapped_tree[[x]], data=ouwie_data, model="OUMV",simmap.tree = TRUE)
})
ouma_data<- lapply(1:nsim, function(x){
  OUwie(mapped_tree[[x]], data=ouwie_data, model="OUMA",simmap.tree = TRUE)
})
oumva_data<- lapply(1:nsim, function(x){
  OUwie(mapped_tree[[x]], data=ouwie_data, model="OUMVA",simmap.tree = TRUE)
})

bm1_aic<-lapply(1:nsim,function(x){
  bm1_data[[x]]$AICc
})
bm1_aic<-mean(unlist(bm1_aic))
bms_aic<-lapply(1:nsim,function(x){
  bms_data[[x]]$AICc
})
bms_aic<-mean(unlist(bms_aic))
ou1_aic<-lapply(1:nsim,function(x){
  ou1_data[[x]]$AICc
})
ou1_aic<-mean(unlist(ou1_aic))
oum_aic<-lapply(1:nsim,function(x){
  oum_data[[x]]$AICc
})
oum_aic<-mean(unlist(oum_aic))
oumv_aic<-lapply(1:nsim,function(x){
  oumv_data[[x]]$AICc
})
oumv_aic<-mean(unlist(oumv_aic))
ouma_aic<-lapply(1:nsim,function(x){
  ouma_data[[x]]$AICc
})
ouma_aic[[18]]<-NULL
ouma_aic[[21]]<-NULL
ouma_aic[[88]]<-NULL
ouma_aic[[89]]<-NULL
ouma_aic<-mean(unlist(ouma_aic))
oumva_aic<-lapply(1:nsim,function(x){
  oumva_data[[x]]$AICc
})
oumva_aic[[4]]<-NULL
oumva_aic[[21]]<-NULL
oumva_aic[[26]]<-NULL
oumva_aic<-mean(unlist(oumva_aic))

### OUM best fit ###
oum_thetas<-lapply(1:nsim,function(x){
  oum_data[[x]]$theta
})

oum_thetas<-(as.data.frame(do.call(rbind,oum_thetas)))
theta_body_ram = oum_thetas[seq(1, nrow(oum_thetas), 2), ]
theta_body_ram$group<-"body_ram"
theta_jaw_ram = oum_thetas[seq(2, nrow(oum_thetas), 2), ]
theta_jaw_ram$group<-"jaw_ram"

# Phylogenetic signal of tooth size #
signal_k<-phylosig(tree,tooth_length,method = "lambda",test=T)
signal_k

# Dirichlet regression #
library(DirichletReg)

DR <- DR_data(data[,c(15:17)],base = 3)
mod1 = DirichReg(DR~1|1|1,data = data)
mod2 = DirichReg(DR~log_length,data = data)
mod3 = DirichReg(DR~log_length|1,model = "alternative",data = data)
mod4 = DirichReg(DR~log_length|log_length,model = "alternative",data = data)
mod5 = DirichReg(DR~log_length+I(log_length^2),model = "alternative",data = data)
mod6 = DirichReg(DR~log_length+I(log_length^2)|log_length+I(log_length^2)|log_length+I(log_length^2),
                 data = data)
mod7 = DirichReg(DR~1|log_length,model="alternative",data=data)
mod8 = DirichReg(DR~log_length|log_length|log_length,model = "common",data = data)
mod9 = DirichReg(DR~1|log_length|log_length,data = data)
anova(mod1,mod2,mod3,mod4,mod5,mod6,mod7)
AICc(mod1,mod2,mod3,mod4,mod5,mod6,mod7,mod8,mod9)
